# Supplementary material for: Genetic Deletion of the Transcriptional Repressor NFIL3 Enhances Axon Growth In Vitro but Not Axonal Repair In Vivo
Source: PLoS One. 2015 May 20;10(5):e0127163. doi: 10.1371/journal.pone.0127163 (PMC4438979; doi:10.1371/journal.pone.0127163)
Supplement: S1 Table — (XLSX) [file pone.0127163.s001.xlsx]

## Sheet: time25
S1 Table. List of 5489 genes that are significantly regulated due to sciatic nerve lesion at either 2 or 5 days post-lesion.
ProbeName	GeneName	SystematicName	Description	WT control	WT day 2	WT day 5	KO control	KO day 2	KO day 5
A_51_P100063	Lnx1	NM_010727	ref|Mus musculus ligand of numb-protein X 1 (Lnx1), transcript variant 2, mRNA [NM_010727]	0	-0.684257	-0.669679	0.0135921	-0.62135	-0.476302
A_51_P100099	2610002J23Rik	AK011292	gb|Mus musculus 10 days embryo whole body cDNA, RIKEN full-length enriched library, clone:2610002J23 product:unclassifiable, full insert sequence. [AK011292]	0	-0.408486	-0.402772	0.0895816	-0.409652	-0.373387
A_51_P100309	Oprm1	NM_001039652	ref|Mus musculus opioid receptor, mu 1 (Oprm1), mRNA [NM_001039652]	0	-0.498607	-0.786124	0.0498155	-0.524288	-0.875549
A_51_P100428	AK076663	AK076663	gb|Mus musculus adult male testis cDNA, RIKEN full-length enriched library, clone:4930408C10 product:myosin heavy chain, cardiac muscle, adult, full insert sequence. [AK076663]	0	0.758594	-0.559076	-0.198429	0.90007	0.228062
A_51_P100828	Prdx3	NM_007452	ref|Mus musculus peroxiredoxin 3 (Prdx3), nuclear gene encoding mitochondrial protein, mRNA [NM_007452]	0	0.265907	0.340031	0.0430188	0.30926	0.421982
A_51_P101006	Ak8	NM_001033874	ref|Mus musculus adenylate kinase 8 (Ak8), mRNA [NM_001033874]	0	-0.88512	-0.862406	0.0376304	-0.741258	-0.950715
A_51_P101075	1810031K17Rik	NM_026977	ref|Mus musculus RIKEN cDNA 1810031K17 gene (1810031K17Rik), mRNA [NM_026977]	0	0.308989	0.268405	-0.0212483	0.300241	0.309922
A_51_P101347	Pls1	NM_001033210	ref|Mus musculus plastin 1 (I-isoform) (Pls1), mRNA [NM_001033210]	0	-0.753308	-0.24777	0.190844	-0.73948	-0.170906
A_51_P101621	Creb1	NM_009952	ref|Mus musculus cAMP responsive element binding protein 1 (Creb1), transcript variant B, mRNA [NM_009952]	0	0.247838	0.266117	-0.0541315	0.370615	0.372569
A_51_P101719	Ttc14	NM_025978	ref|Mus musculus tetratricopeptide repeat domain 14 (Ttc14), transcript variant 2, mRNA [NM_025978]	0	-0.330489	-0.248708	0.116013	-0.449447	-0.165516
A_51_P101763	Cntn1	NM_007727	ref|Mus musculus contactin 1 (Cntn1), transcript variant 2, mRNA [NM_007727]	0	-0.613902	-0.703661	0.0716619	-0.722777	-0.604182
A_51_P101777	Herc4	NM_026101	ref|Mus musculus hect domain and RLD 4 (Herc4), transcript variant 2, mRNA [NM_026101]	0	0.719904	0.521425	0.0311634	0.576054	0.481332
A_51_P101929	Lgals3	NM_010705	ref|Mus musculus lectin, galactose binding, soluble 3 (Lgals3), transcript variant 2, mRNA [NM_010705]	0	1.86909	2.08708	0.0299608	1.91971	2.0527
A_51_P102096	Myc	NM_010849	ref|Mus musculus myelocytomatosis oncogene (Myc), transcript variant 1, mRNA [NM_010849]	0	0.409938	0.356998	0.0663035	0.660582	0.361207
A_51_P102311	Tyr	NM_011661	ref|Mus musculus tyrosinase (Tyr), mRNA [NM_011661]	0	0.285171	0.613641	0.55989	-0.788661	0.17184
A_51_P102319	Dock11	ENSMUST00000145757	ens|dedicator of cytokinesis 11 [Source:MGI Symbol;Acc:MGI:1923224] [ENSMUST00000145757]	0	-0.645828	-0.607668	0.243104	-0.54592	-0.320788
A_51_P102459	Jph3	NM_020605	ref|Mus musculus junctophilin 3 (Jph3), mRNA [NM_020605]	0	-1.00132	-0.831855	0.106863	-0.857185	-0.750429
A_51_P102631	Trappc2	ENSMUST00000116495	ens|trafficking protein particle complex 2 [Source:MGI Symbol;Acc:MGI:1913476] [ENSMUST00000116495]	0	-0.548403	-0.665808	-0.0604122	-0.483177	-0.564652
A_51_P102782	Bckdhb	NM_199195	ref|Mus musculus branched chain ketoacid dehydrogenase E1, beta polypeptide (Bckdhb), nuclear gene encoding mitochondrial protein, mRNA [NM_199195]	0	-0.587201	-0.538816	0.0171012	-0.699878	-0.514331
A_51_P102789	C1qc	NM_007574	ref|Mus musculus complement component 1, q subcomponent, C chain (C1qc), mRNA [NM_007574]	0	0.87372	2.09812	-0.0737326	0.632558	1.82154
A_51_P103237	Hunk	NM_015755	ref|Mus musculus hormonally upregulated Neu-associated kinase (Hunk), mRNA [NM_015755]	0	-0.453097	-0.504583	0.140509	-0.356764	-0.402787
A_51_P103586	A730054J21Rik	AK043086	gb|Mus musculus 7 days neonate cerebellum cDNA, RIKEN full-length enriched library, clone:A730054J21 product:unclassifiable, full insert sequence. [AK043086]	0	-1.09215	-1.06601	0.1363	-0.901366	-0.862792
A_51_P103718	Ip6k1	NM_013785	ref|Mus musculus inositol hexaphosphate kinase 1 (Ip6k1), mRNA [NM_013785]	0	-0.320809	-0.314621	0.0424378	-0.29685	-0.299072
A_51_P103745	Dpp6	NM_010075	ref|Mus musculus dipeptidylpeptidase 6 (Dpp6), transcript variant 2, mRNA [NM_010075]	0	-0.551946	-0.758024	-0.0311246	-0.518917	-0.646818
A_51_P104077	Usp13	NM_001013024	ref|Mus musculus ubiquitin specific peptidase 13 (isopeptidase T-3) (Usp13), mRNA [NM_001013024]	0	0.296999	0.280849	0.0389659	0.356268	0.245616
A_51_P104197	Glb1l2	NM_153803	ref|Mus musculus galactosidase, beta 1-like 2 (Glb1l2), mRNA [NM_153803]	0	-1.09856	-1.39132	0.31281	-0.950072	-1.34838
A_51_P104392	Rpp25	NM_133982	ref|Mus musculus ribonuclease P 25 subunit (human) (Rpp25), mRNA [NM_133982]	0	-0.623935	-0.828081	0.1065	-0.42175	-0.673447
A_51_P104418	Dusp10	NM_022019	ref|Mus musculus dual specificity phosphatase 10 (Dusp10), mRNA [NM_022019]	0	0.539416	0.314661	0.120571	0.668899	0.292325
A_51_P104456	Pes1	NM_022889	ref|Mus musculus pescadillo homolog 1, containing BRCT domain (zebrafish) (Pes1), mRNA [NM_022889]	0	0.31101	0.202757	0.00964532	0.296618	0.22063
A_51_P104478	Smpx	NM_025357	ref|Mus musculus small muscle protein, X-linked (Smpx), transcript variant 1, mRNA [NM_025357]	0	-0.856646	-0.400942	0.220005	-0.630081	-0.0840309
A_51_P104802	Lingo1	NM_181074	ref|Mus musculus leucine rich repeat and Ig domain containing 1 (Lingo1), mRNA [NM_181074]	0	-0.650473	-0.709898	0.0884132	-0.663805	-0.602692
A_51_P105124	P2ry6	NM_183168	ref|Mus musculus pyrimidinergic receptor P2Y, G-protein coupled, 6 (P2ry6), mRNA [NM_183168]	0	0.728466	1.81669	-0.0795626	0.780002	1.56079
A_51_P105380	2010005H15Rik	NM_029733	ref|Mus musculus RIKEN cDNA 2010005H15 gene (2010005H15Rik), mRNA [NM_029733]	0	3.81779	4.9535	-0.370346	3.64809	5.0561
A_51_P105589	Eci1	NM_010023	ref|Mus musculus enoyl-Coenzyme A delta isomerase 1 (Eci1), nuclear gene encoding mitochondrial protein, mRNA [NM_010023]	0	-0.473053	-0.51512	-0.0605194	-0.451615	-0.537932
A_51_P105879	Myo5b	NM_201600	ref|Mus musculus myosin VB (Myo5b), mRNA [NM_201600]	0	-0.629861	-0.471697	0.19416	-0.838449	-0.496777
A_51_P106059	Traf4	NM_009423	ref|Mus musculus TNF receptor associated factor 4 (Traf4), mRNA [NM_009423]	0	0.64456	1.0177	-0.0414347	0.821669	1.05414
A_51_P106259	Camk1	NM_133926	ref|Mus musculus calcium/calmodulin-dependent protein kinase I (Camk1), mRNA [NM_133926]	0	2.35791	2.53941	0.0936182	2.21962	2.33648
A_51_P106799	Pparg	NM_011146	ref|Mus musculus peroxisome proliferator activated receptor gamma (Pparg), transcript variant 2, mRNA [NM_011146]	0	0.195984	0.469755	-0.16677	0.287518	0.450301
A_51_P106868	Slc39a1	NM_013901	ref|Mus musculus solute carrier family 39 (zinc transporter), member 1 (Slc39a1), mRNA [NM_013901]	0	0.51438	0.434269	-0.125915	0.433672	0.370061
A_51_P107020	Kif5a	NM_001039000	ref|Mus musculus kinesin family member 5A (Kif5a), transcript variant 1, mRNA [NM_001039000]	0	-0.375946	-0.572315	0.0590619	-0.391242	-0.463935
A_51_P107362	Socs2	NM_007706	ref|Mus musculus suppressor of cytokine signaling 2 (Socs2), transcript variant 1, mRNA [NM_007706]	0	0.89202	0.762046	0.0827448	1.19755	0.832659
A_51_P107378	Eri1	NM_026067	ref|Mus musculus exoribonuclease 1 (Eri1), mRNA [NM_026067]	0	0.223386	0.269731	-0.0784591	0.343517	0.320982
A_51_P107438	Ccdc50	NM_026202	ref|Mus musculus coiled-coil domain containing 50 (Ccdc50), transcript variant 1, mRNA [NM_026202]	0	0.613522	0.296325	-0.102141	0.476202	0.378985
A_51_P107463	Bhlha9	NM_177182	ref|Mus musculus basic helix-loop-helix family, member a9 (Bhlha9), mRNA [NM_177182]	0	-1.08871	-1.45603	-0.037475	-0.800162	-1.21155
A_51_P107599	Smad5	NM_008541	ref|Mus musculus MAD homolog 5 (Drosophila) (Smad5), transcript variant 1, mRNA [NM_008541]	0	0.211048	0.293961	-0.0262862	0.131307	0.255426
A_51_P107782	Kdsr	NM_027534	ref|Mus musculus 3-ketodihydrosphingosine reductase (Kdsr), mRNA [NM_027534]	0	0.134819	-0.039317	0.00543877	0.299419	0.181942
A_51_P107938	Ubr1	NM_009461	ref|Mus musculus ubiquitin protein ligase E3 component n-recognin 1 (Ubr1), mRNA [NM_009461]	0	0.441893	0.427939	0.0801665	0.495657	0.572097
A_51_P108020	Zmynd15	NM_001029929	ref|Mus musculus zinc finger, MYND-type containing 15 (Zmynd15), mRNA [NM_001029929]	0	0.0485285	1.22131	0.0567347	0.411777	1.56595
A_51_P108108	Lrrc25	NM_153074	ref|Mus musculus leucine rich repeat containing 25 (Lrrc25), mRNA [NM_153074]	0	0.924131	1.51379	-0.0476075	0.83785	1.38505
A_51_P108131	Zbtb4	NM_029348	ref|Mus musculus zinc finger and BTB domain containing 4 (Zbtb4), mRNA [NM_029348]	0	-0.417482	-0.468034	0.0140347	-0.390857	-0.360309
A_51_P108228	Chrna7	NM_007390	ref|Mus musculus cholinergic receptor, nicotinic, alpha polypeptide 7 (Chrna7), mRNA [NM_007390]	0	-0.739957	-1.07515	-0.0156695	-0.881568	-0.965286
A_51_P108525	Plekha3	NM_031256	ref|Mus musculus pleckstrin homology domain-containing, family A (phosphoinositide binding specific) member 3 (Plekha3), mRNA [NM_031256]	0	0.401478	0.0880234	-0.0329699	0.456202	0.201171
A_51_P108581	Adrbk2	NM_177078	ref|Mus musculus adrenergic receptor kinase, beta 2 (Adrbk2), transcript variant 1, mRNA [NM_177078]	0	-0.769417	-1.00848	-0.211149	-0.617004	-0.957294
A_51_P108723	Txndc9	NM_172054	ref|Mus musculus thioredoxin domain containing 9 (Txndc9), mRNA [NM_172054]	0	0.246299	0.229647	0.0737281	0.356134	0.39836
A_51_P108731	Polr2h	NM_145632	ref|Mus musculus polymerase (RNA) II (DNA directed) polypeptide H (Polr2h), mRNA [NM_145632]	0	0.296284	0.190351	0.00314564	0.313602	0.149479
A_51_P108901	Ccdc86	NM_023731	ref|Mus musculus coiled-coil domain containing 86 (Ccdc86), mRNA [NM_023731]	0	0.512705	0.437279	0.0496029	0.475766	0.447914
A_51_P108935	Iars2	NM_198653	ref|Mus musculus isoleucine-tRNA synthetase 2, mitochondrial (Iars2), nuclear gene encoding mitochondrial protein, mRNA [NM_198653]	0	-0.313489	-0.597375	0.0789518	-0.267297	-0.490971
A_51_P109144	Grtp1	NM_025768	ref|Mus musculus GH regulated TBC protein 1 (Grtp1), mRNA [NM_025768]	0	-0.841328	-0.897583	-0.0472923	-0.78864	-0.809668
A_51_P109449	Ltb4r1	NM_008519	ref|Mus musculus leukotriene B4 receptor 1 (Ltb4r1), mRNA [NM_008519]	0	0.512312	0.468609	-0.0448123	0.474171	0.874461
A_51_P109469	Fgfr1	M28998	gb|Mouse basic fibroblast growth factor receptor (bFGF-R) mRNA, complete cds. [M28998]	0	-0.365055	-0.359984	0.121603	-0.445398	-0.341197
A_51_P109508	Havcr2	NM_134250	ref|Mus musculus hepatitis A virus cellular receptor 2 (Havcr2), mRNA [NM_134250]	0	0.296619	0.705787	-0.146778	-0.112116	0.690948
A_51_P109649	Meg3	NR_003633	ref|Mus musculus maternally expressed 3 (Meg3), transcript variant 1, non-coding RNA [NR_003633]	0	-0.19853	0.268878	0.235808	-0.618787	0.270444
A_51_P109939	Apoa1bp	NM_144897	ref|Mus musculus apolipoprotein A-I binding protein (Apoa1bp), mRNA [NM_144897]	0	-0.2564	-0.354844	0.00193582	-0.147086	-0.273588
A_51_P110035	Pik3r4	NM_001081309	ref|Mus musculus phosphatidylinositol 3 kinase, regulatory subunit, polypeptide 4, p150 (Pik3r4), mRNA [NM_001081309]	0	-0.26672	-0.366922	0.139157	-0.23887	-0.369113
A_51_P110289	Lingo2	NM_175516	ref|Mus musculus leucine rich repeat and Ig domain containing 2 (Lingo2), transcript variant 3, mRNA [NM_175516]	0	-0.556304	-0.731678	0.134135	-0.541114	-0.446351
A_51_P110301	C3	NM_009778	ref|Mus musculus complement component 3 (C3), mRNA [NM_009778]	0	1.62615	1.08037	-0.163693	1.26475	1.04702
A_51_P110341	Scgb3a1	NM_170727	ref|Mus musculus secretoglobin, family 3A, member 1 (Scgb3a1), transcript variant B, mRNA [NM_170727]	0	1.65162	0.780763	-0.190335	1.52319	0.29459
A_51_P110381	Cd207	NM_144943	ref|Mus musculus CD207 antigen (Cd207), mRNA [NM_144943]	0	4.24657	3.64451	0.0268832	4.30079	3.69792
A_51_P110651	Zfp13	NM_011747	ref|Mus musculus zinc finger protein 13 (Zfp13), mRNA [NM_011747]	0	-0.445501	-0.328669	0.123416	-0.166574	-0.199547
A_51_P110672	Mst1r	NM_009074	ref|Mus musculus macrophage stimulating 1 receptor (c-met-related tyrosine kinase) (Mst1r), mRNA [NM_009074]	0	-0.633635	-0.888598	-0.0302843	-0.557509	-0.930636
A_51_P110814	Nudt9	NM_028794	ref|Mus musculus nudix (nucleoside diphosphate linked moiety X)-type motif 9 (Nudt9), nuclear gene encoding mitochondrial protein, mRNA [NM_028794]	0	0.632796	0.76889	0.000380416	0.523016	0.773821
A_51_P111164	Rnd1	NM_172612	ref|Mus musculus Rho family GTPase 1 (Rnd1), mRNA [NM_172612]	0	2.17584	2.00306	0.172384	1.85353	2.33417
A_51_P111554	Sucla2	NM_011506	ref|Mus musculus succinate-Coenzyme A ligase, ADP-forming, beta subunit (Sucla2), nuclear gene encoding mitochondrial protein, mRNA [NM_011506]	0	-0.292993	-0.358013	-0.0518103	-0.353045	-0.392087
A_51_P111583	Tarbp2	NM_009319	ref|Mus musculus TAR (HIV) RNA binding protein 2 (Tarbp2), transcript variant 1, mRNA [NM_009319]	0	0.535122	0.482734	0.00721283	0.601511	0.493303
A_51_P111612	Arrdc4	NM_001042592	ref|Mus musculus arrestin domain containing 4 (Arrdc4), transcript variant 1, mRNA [NM_001042592]	0	-0.153071	0.282259	0.0145827	0.0987261	0.429865
A_51_P111669	Gpr149	NM_177346	ref|Mus musculus G protein-coupled receptor 149 (Gpr149), mRNA [NM_177346]	0	-0.357587	-0.464547	0.0271675	-0.371834	-0.342295
A_51_P111902	Slc22a17	NM_021551	ref|Mus musculus solute carrier family 22 (organic cation transporter), member 17 (Slc22a17), mRNA [NM_021551]	0	-0.382899	-0.573462	0.0344234	-0.399357	-0.553259
A_51_P111936	Tor1aip2	NM_022329	ref|Mus musculus torsin A interacting protein 2 (Tor1aip2), transcript variant 2, mRNA [NM_022329]	0	0.283382	0.263998	-0.00360792	0.268292	0.289477
A_51_P112151	Mogat1	NM_026713	ref|Mus musculus monoacylglycerol O-acyltransferase 1 (Mogat1), mRNA [NM_026713]	0	-0.52015	-0.628363	0.151208	-0.451889	-0.376929
A_51_P112223	Gsta4	NM_010357	ref|Mus musculus glutathione S-transferase, alpha 4 (Gsta4), mRNA [NM_010357]	0	-0.0464334	-0.197436	0.0755419	0.177679	-0.150121
A_51_P112237	Angel1	NM_144524	ref|Mus musculus angel homolog 1 (Drosophila) (Angel1), mRNA [NM_144524]	0	-0.707931	-1.02461	-0.0587273	-0.569466	-0.92785
A_51_P112308	1810011O10Rik	NM_026931	ref|Mus musculus RIKEN cDNA 1810011O10 gene (1810011O10Rik), mRNA [NM_026931]	0	0.854391	0.113506	-0.174547	0.532918	0.063983
A_51_P112592	Spire2	NM_172287	ref|Mus musculus spire homolog 2 (Drosophila) (Spire2), mRNA [NM_172287]	0	-0.190255	-0.4107	-0.0159217	-0.184538	-0.431532
A_51_P112644	Kri1	NM_145416	ref|Mus musculus KRI1 homolog (S. cerevisiae) (Kri1), mRNA [NM_145416]	0	0.40192	0.435306	0.070769	0.467483	0.427298
A_51_P112661	AK029296	AK029296	gb|Mus musculus 0 day neonate head cDNA, RIKEN full-length enriched library, clone:4832416C21 product:unclassifiable, full insert sequence. [AK029296]	0	0.250835	0.0583927	-0.316888	0.33623	0.072129
A_51_P112932	Entpd2	NM_009849	ref|Mus musculus ectonucleoside triphosphate diphosphohydrolase 2 (Entpd2), mRNA [NM_009849]	0	0.316886	0.361451	-0.100693	0.216866	0.531427
A_51_P112966	Ch25h	NM_009890	ref|Mus musculus cholesterol 25-hydroxylase (Ch25h), mRNA [NM_009890]	0	1.67658	1.04403	-0.138908	1.48612	0.884194
A_51_P113137	Elf1	NM_007920	ref|Mus musculus E74-like factor 1 (Elf1), mRNA [NM_007920]	0	0.133449	-0.0210901	-0.0679724	0.401576	-0.0937374
A_51_P113806	Gpr85	NM_145066	ref|Mus musculus G protein-coupled receptor 85 (Gpr85), mRNA [NM_145066]	0	0.700562	0.790212	0.116113	0.649551	0.763177
A_51_P113825	9430091E24Rik	AK080922	gb|Mus musculus 4 days neonate male adipose cDNA, RIKEN full-length enriched library, clone:B430210D09 product:unclassifiable, full insert sequence. [AK080922]	0	-0.405222	-0.410315	0.177505	-0.592393	-0.26267
A_51_P114049	Tmem109	NM_134142	ref|Mus musculus transmembrane protein 109 (Tmem109), mRNA [NM_134142]	0	-0.25101	-0.283542	-0.0402429	-0.248185	-0.329316
A_51_P114563	Rhbdd3	NM_177370	ref|Mus musculus rhomboid domain containing 3 (Rhbdd3), mRNA [NM_177370]	0	-0.450946	-0.238815	-0.0378345	-0.346295	-0.209179
A_51_P114577	Parm1	ENSMUST00000040576	ens|prostate androgen-regulated mucin-like protein 1 [Source:MGI Symbol;Acc:MGI:2443349] [ENSMUST00000040576]	0	-0.676399	-0.712785	0.168809	-0.651529	-0.742964
A_51_P114616	Batf	NM_016767	ref|Mus musculus basic leucine zipper transcription factor, ATF-like (Batf), mRNA [NM_016767]	0	0.822337	1.22038	0.112939	0.760429	0.912939
A_51_P114634	Amz1	NM_173405	ref|Mus musculus archaelysin family metallopeptidase 1 (Amz1), mRNA [NM_173405]	0	1.18149	1.25518	0.0746345	1.32146	1.4877
A_51_P114797	Cbln2	NM_172633	ref|Mus musculus cerebellin 2 precursor protein (Cbln2), mRNA [NM_172633]	0	0.538318	0.951067	-0.0194388	0.813576	1.23821
A_51_P114843	H1fx	NM_198622	ref|Mus musculus H1 histone family, member X (H1fx), mRNA [NM_198622]	0	-0.340379	-0.433219	0.0978346	-0.329229	-0.480386
A_51_P115098	Snhg8	NR_028574	ref|Mus musculus small nucleolar RNA host gene 8 (Snhg8), non-coding RNA [NR_028574]	0	0.422199	0.118906	-0.206165	0.512752	0.244105
A_51_P115147	AK087419	AK087419	gb|Mus musculus 0 day neonate eyeball cDNA, RIKEN full-length enriched library, clone:E130016M22 product:unclassifiable, full insert sequence. [AK087419]	0	-0.40207	-0.402567	0.237974	-0.701115	-0.144724
A_51_P115326	Surf4	NM_011512	ref|Mus musculus surfeit gene 4 (Surf4), mRNA [NM_011512]	0	0.33389	0.13257	-0.0299691	0.329177	0.0809694
A_51_P115346	P2rx6	NM_011028	ref|Mus musculus purinergic receptor P2X, ligand-gated ion channel, 6 (P2rx6), transcript variant 1, mRNA [NM_011028]	0	-0.568997	-0.693809	0.194812	-0.390943	-0.50288
A_51_P115462	Speer6-ps1	NR_001581	ref|Mus musculus spermatogenesis associated glutamate (E)-rich protein 6, pseudogene 1 (Speer6-ps1), non-coding RNA [NR_001581]	0	3.92167	4.32121	-0.0608323	3.93359	4.14306
A_51_P115471	Apol8	ENSMUST00000070911	ens|apolipoprotein L 8 [Source:MGI Symbol;Acc:MGI:2444921] [ENSMUST00000070911]	0	-1.17556	-1.04029	0.0936146	-1.26518	-0.818382
A_51_P115768	Rragd	AK081204	gb|Mus musculus adult male corpus striatum cDNA, RIKEN full-length enriched library, clone:C030003H22 product:unclassifiable, full insert sequence. [AK081204]	0	-0.350422	-0.475219	-0.10148	-0.313915	-0.556234
A_51_P115895	Olfr800	NM_146548	ref|Mus musculus olfactory receptor 800 (Olfr800), mRNA [NM_146548]	0	-0.11696	0.0605962	-0.521241	0.590762	0.172476
A_51_P115953	Ctxn3	NM_001134697	ref|Mus musculus cortexin 3 (Ctxn3), mRNA [NM_001134697]	0	-1.05503	-1.17261	-0.103404	-0.856279	-1.2575
A_51_P115988	Sh3bp5l	NM_024480	ref|Mus musculus SH3 binding domain protein 5 like (Sh3bp5l), transcript variant 2, mRNA [NM_024480]	0	-0.325535	-0.337991	0.0690493	-0.268591	-0.355974
A_51_P116039	Hmgcs2	NM_008256	ref|Mus musculus 3-hydroxy-3-methylglutaryl-Coenzyme A synthase 2 (Hmgcs2), nuclear gene encoding mitochondrial protein, mRNA [NM_008256]	0	-0.478039	-0.144037	0.0334716	-0.514497	-0.159628
A_51_P116137	Lrig1	NM_008377	ref|Mus musculus leucine-rich repeats and immunoglobulin-like domains 1 (Lrig1), mRNA [NM_008377]	0	0.751552	0.800089	-0.0590067	0.571573	0.646248
A_51_P116421	Abcc5	NM_013790	ref|Mus musculus ATP-binding cassette, sub-family C (CFTR/MRP), member 5 (Abcc5), transcript variant 1, mRNA [NM_013790]	0	-0.282336	-0.457704	0.0613769	-0.245922	-0.395374
A_51_P117087	Kcnip1	NM_027398	ref|Mus musculus Kv channel-interacting protein 1 (Kcnip1), transcript variant B, mRNA [NM_027398]	0	-0.970063	-0.981263	0.279757	-0.89512	-0.79671
A_51_P117165	6330409D20Rik	NM_027529	ref|Mus musculus RIKEN cDNA 6330409D20 gene (6330409D20Rik), mRNA [NM_027529]	0	-0.607335	-0.556745	-0.106448	-0.499893	-0.577691
A_51_P117369	Phf8	NM_177201	ref|Mus musculus PHD finger protein 8 (Phf8), transcript variant 1, mRNA [NM_177201]	0	-0.202613	-0.296259	0.50144	-0.769706	-0.0931666
A_51_P117385	Slc26a7	ENSMUST00000042221	ens|solute carrier family 26, member 7 [Source:MGI Symbol;Acc:MGI:2384791] [ENSMUST00000042221]	0	-0.359915	-0.393211	0.100358	-0.408028	-0.765075
A_51_P117477	Slc27a1	NM_011977	ref|Mus musculus solute carrier family 27 (fatty acid transporter), member 1 (Slc27a1), mRNA [NM_011977]	0	-0.193831	-0.174571	0.027726	-0.34268	-0.231182
A_51_P117627	Ache	NM_009599	ref|Mus musculus acetylcholinesterase (Ache), mRNA [NM_009599]	0	-0.626742	-0.727368	0.137515	-0.481094	-0.682019
A_51_P117666	1810032O08Rik	NR_027821	ref|Mus musculus RIKEN cDNA 1810032O08 gene (1810032O08Rik), transcript variant 3, non-coding RNA [NR_027821]	0	0.719354	0.769579	0.0548683	0.764818	0.82685
A_51_P117865	Fam20c	NM_030565	ref|Mus musculus family with sequence similarity 20, member C (Fam20c), mRNA [NM_030565]	0	-0.298921	-0.0526294	0.000976064	-0.334188	-0.0823009
A_51_P117995	Pfkm	NM_021514	ref|Mus musculus phosphofructokinase, muscle (Pfkm), transcript variant 2, mRNA [NM_021514]	0	-0.56599	-0.59158	0.0910017	-0.480423	-0.456217
A_51_P118012	Prkca	NM_011101	ref|Mus musculus protein kinase C, alpha (Prkca), mRNA [NM_011101]	0	-0.520529	-0.747343	-0.0330303	-0.418209	-0.877212
A_51_P118168	Zbtb43	NM_027947	ref|Mus musculus zinc finger and BTB domain containing 43 (Zbtb43), transcript variant 1, mRNA [NM_027947]	0	0.26514	0.337678	0.0240856	0.270276	0.394145
A_51_P118246	Fam161a	NM_028672	ref|Mus musculus family with sequence similarity 161, member A (Fam161a), mRNA [NM_028672]	0	0.411015	0.393018	-0.0316654	0.408574	0.367988
A_51_P118284	Podxl	NM_013723	ref|Mus musculus podocalyxin-like (Podxl), mRNA [NM_013723]	0	0.866158	0.697526	-0.0144979	0.84583	0.70763
A_51_P118417	Scpep1	NM_029023	ref|Mus musculus serine carboxypeptidase 1 (Scpep1), mRNA [NM_029023]	0	1.40712	1.92054	0.0474522	1.29538	1.8363
A_51_P118443	Ppp1r18	NM_175242	ref|Mus musculus protein phosphatase 1, regulatory subunit 18 (Ppp1r18), transcript variant 1, mRNA [NM_175242]	0	0.504095	0.730412	-0.0637678	0.414834	0.595445
A_51_P118545	S100g	NM_009789	ref|Mus musculus S100 calcium binding protein G (S100g), mRNA [NM_009789]	0	-0.68212	-0.680415	-0.00952017	-0.79669	-0.715202
A_51_P118650	Wdr6	NM_031392	ref|Mus musculus WD repeat domain 6 (Wdr6), mRNA [NM_031392]	0	-0.220214	-0.330043	0.0427175	-0.217634	-0.409835
A_51_P118704	Cyp4b1	NM_007823	ref|Mus musculus cytochrome P450, family 4, subfamily b, polypeptide 1 (Cyp4b1), mRNA [NM_007823]	0	2.21923	2.88571	-0.036085	2.10975	2.68436
A_51_P118712	Dgcr6	NM_010047	ref|Mus musculus DiGeorge syndrome critical region gene 6 (Dgcr6), mRNA [NM_010047]	0	-0.346584	-0.437898	-0.0910939	-0.276314	-0.408803
A_51_P118763	Ahctf1	NM_026375	ref|Mus musculus AT hook containing transcription factor 1 (Ahctf1), mRNA [NM_026375]	0	0.433803	0.281434	0.0147204	0.421838	0.399705
A_51_P118885	Amacr	NM_008537	ref|Mus musculus alpha-methylacyl-CoA racemase (Amacr), nuclear gene encoding mitochondrial protein, mRNA [NM_008537]	0	-0.640836	-0.507979	-0.0621983	-0.537285	-0.471239
A_51_P119106	Pabpc1	NM_008774	ref|Mus musculus poly(A) binding protein, cytoplasmic 1 (Pabpc1), mRNA [NM_008774]	0	0.650568	0.458595	0.155312	0.450825	0.536159
A_51_P119358	1700003F12Rik	NM_029305	ref|Mus musculus RIKEN cDNA 1700003F12 gene (1700003F12Rik), mRNA [NM_029305]	0	3.33924	3.50813	0.0321881	3.24191	3.40256
A_51_P119429	Nckap1l	NM_153505	ref|Mus musculus NCK associated protein 1 like (Nckap1l), mRNA [NM_153505]	0	0.653004	1.48134	-0.0647169	0.552163	1.24402
A_51_P119771	Il17re	NM_145826	ref|Mus musculus interleukin 17 receptor E (Il17re), transcript variant 1, mRNA [NM_145826]	0	-1.07963	-1.10881	0.150796	-0.933146	-1.35642
A_51_P119857	Spred1	ENSMUST00000028829	ens|sprouty protein with EVH-1 domain 1, related sequence [Source:MGI Symbol;Acc:MGI:2150016] [ENSMUST00000028829]	0	-0.305889	-0.335851	0.0611572	-0.327285	-0.350571
A_51_P119923	Pa2g4	NM_011119	ref|Mus musculus proliferation-associated 2G4 (Pa2g4), mRNA [NM_011119]	0	0.620361	0.321395	-0.0993364	0.572404	0.306589
A_51_P119986	Kif16b	NM_001081133	ref|Mus musculus kinesin family member 16B (Kif16b), mRNA [NM_001081133]	0	-0.36939	-0.681594	-0.0599792	-0.368455	-0.621699
A_51_P120008	Wdr44	NM_175180	ref|Mus musculus WD repeat domain 44 (Wdr44), mRNA [NM_175180]	0	-0.259673	-0.531043	-0.0215244	-0.226486	-0.487289
A_51_P120024	Pde2a	NM_001008548	ref|Mus musculus phosphodiesterase 2A, cGMP-stimulated (Pde2a), transcript variant 2, mRNA [NM_001008548]	0	-0.382648	-0.209398	0.079609	-0.443173	-0.233554
A_51_P120093	Snx10	NM_028035	ref|Mus musculus sorting nexin 10 (Snx10), transcript variant 1, mRNA [NM_028035]	0	0.407455	0.520321	0.0287712	0.494099	0.477302
A_51_P120137	Fam82a1	NM_201361	ref|Mus musculus family with sequence similarity 82, member A1 (Fam82a1), mRNA [NM_201361]	0	-0.355931	-0.279322	0.0157954	-0.371482	-0.183556
A_51_P120448	Echdc1	NM_025855	ref|Mus musculus enoyl Coenzyme A hydratase domain containing 1 (Echdc1), transcript variant 1, mRNA [NM_025855]	0	-0.435926	-0.423124	0.0606958	-0.286302	-0.382182
A_51_P120461	Mina	NM_025910	ref|Mus musculus myc induced nuclear antigen (Mina), mRNA [NM_025910]	0	0.513952	0.438675	-0.0638373	0.561929	0.456359
A_51_P120470	Cd68	NM_009853	ref|Mus musculus CD68 antigen (Cd68), mRNA [NM_009853]	0	1.08347	1.5719	-0.0155076	0.843998	1.35151
A_51_P120636	E2f1	NM_007891	ref|Mus musculus E2F transcription factor 1 (E2f1), mRNA [NM_007891]	0	-0.463373	-0.446901	0.144016	-0.178204	-0.349505
A_51_P120674	Elk3	NM_013508	ref|Mus musculus ELK3, member of ETS oncogene family (Elk3), transcript variant 1, mRNA [NM_013508]	0	0.920561	1.22053	-0.0106201	0.970955	1.11671
A_51_P120717	Lmnb1	NM_010721	ref|Mus musculus lamin B1 (Lmnb1), mRNA [NM_010721]	0	0.76977	0.442363	0.178979	0.822541	0.441086
A_51_P121031	March1	NM_175188	ref|Mus musculus membrane-associated ring finger (C3HC4) 1 (March1), transcript variant 3, mRNA [NM_175188]	0	0.423271	1.05361	0.0118755	0.381016	1.01283
A_51_P121134	Dnahc6	NM_001164669	ref|Mus musculus dynein, axonemal, heavy chain 6 (Dnahc6), mRNA [NM_001164669]	0	-0.994554	-0.463672	0.204838	-0.879975	-0.732131
A_51_P121228	Ascc2	NM_029291	ref|Mus musculus activating signal cointegrator 1 complex subunit 2 (Ascc2), mRNA [NM_029291]	0	0.457181	0.402463	-0.112132	0.475138	0.479765
A_51_P121266	Pex5l	NM_021483	ref|Mus musculus peroxisomal biogenesis factor 5-like (Pex5l), transcript variant 1, mRNA [NM_021483]	0	-0.432628	-0.804502	0.0897273	-0.363909	-0.556853
A_51_P121302	Them4	NM_029431	ref|Mus musculus thioesterase superfamily member 4 (Them4), mRNA [NM_029431]	0	0.808934	0.979593	0.100301	0.885246	1.0578
A_51_P121432	Fam53c	NM_175104	ref|Mus musculus family with sequence similarity 53, member C (Fam53c), mRNA [NM_175104]	0	0.801692	1.0112	0.0871527	0.772095	0.93814
A_51_P121547	Bmi1	NM_007552	ref|Mus musculus Bmi1 polycomb ring finger oncogene (Bmi1), mRNA [NM_007552]	0	0.582369	0.116577	0.0204683	0.409707	0.373579
A_51_P121622	Ddi2	ENSMUST00000102484	ens|DNA-damage inducible protein 2 [Source:MGI Symbol;Acc:MGI:1917244] [ENSMUST00000102484]	0	-0.426278	-0.17031	0.0659566	-0.409086	-0.0903493
A_51_P121891	Rac2	NM_009008	ref|Mus musculus RAS-related C3 botulinum substrate 2 (Rac2), mRNA [NM_009008]	0	1.00848	1.27885	-0.0302863	0.758667	1.17844
A_51_P122075	AK052606	AK052606	gb|Mus musculus 0 day neonate kidney cDNA, RIKEN full-length enriched library, clone:D630004B07 product:DOCK180 PROTEIN homolog [Homo sapiens], full insert sequence. [AK052606]	0	0.244168	1.04811	-0.00955711	0.0701689	1.23694
A_51_P122085	Usp20	NM_028846	ref|Mus musculus ubiquitin specific peptidase 20 (Usp20), mRNA [NM_028846]	0	-0.822174	-0.742625	0.168996	-0.561784	-0.635564
A_51_P122141	Mamstr	NM_172418	ref|Mus musculus MEF2 activating motif and SAP domain containing transcriptional regulator (Mamstr), mRNA [NM_172418]	0	0.357342	0.08476	-0.214236	0.456866	0.0890016
A_51_P122226	Lrrc57	NM_025657	ref|Mus musculus leucine rich repeat containing 57 (Lrrc57), transcript variant 3, mRNA [NM_025657]	0	-0.390677	-0.478758	0.0241497	-0.328144	-0.399866
A_51_P122471	Uap1	NM_133806	ref|Mus musculus UDP-N-acetylglucosamine pyrophosphorylase 1 (Uap1), mRNA [NM_133806]	0	0.695607	0.511385	0.14136	0.684005	0.605955
A_51_P122582	Daglb	NM_144915	ref|Mus musculus diacylglycerol lipase, beta (Daglb), mRNA [NM_144915]	0	0.208293	0.704573	0.0283003	0.223427	0.670675
A_51_P122649	Degs2	NM_027299	ref|Mus musculus degenerative spermatocyte homolog 2 (Drosophila), lipid desaturase (Degs2), transcript variant 1, mRNA [NM_027299]	0	0.494465	0.197945	-0.239327	0.352116	0.105464
A_51_P122660	Liph	NM_153404	ref|Mus musculus lipase, member H (Liph), transcript variant 2, mRNA [NM_153404]	0	2.08664	2.58232	-0.122669	2.08024	2.60597
A_51_P122740	Slc37a3	NM_028123	ref|Mus musculus solute carrier family 37 (glycerol-3-phosphate transporter), member 3 (Slc37a3), mRNA [NM_028123]	0	0.215221	0.122405	-0.0320606	0.233239	0.162772
A_51_P122769	Nfyb	NM_010914	ref|Mus musculus nuclear transcription factor-Y beta (Nfyb), mRNA [NM_010914]	0	0.340274	0.209753	0.0434503	0.407497	0.360941
A_51_P123077	Nubp1	NM_011955	ref|Mus musculus nucleotide binding protein 1 (Nubp1), mRNA [NM_011955]	0	0.176485	0.258394	-0.0186776	0.27969	0.158577
A_51_P123405	Bub1	NM_009772	ref|Mus musculus budding uninhibited by benzimidazoles 1 homolog (S. cerevisiae) (Bub1), transcript variant 2, mRNA [NM_009772]	0	0.44309	-0.0101378	-0.357413	0.392204	0.066373
A_51_P123731	Zfr2	NM_001034895	ref|Mus musculus zinc finger RNA binding protein 2 (Zfr2), mRNA [NM_001034895]	0	-0.45209	-0.338407	0.114879	-0.374355	-0.467516
A_51_P123745	Spns2	NM_153060	ref|Mus musculus spinster homolog 2 (Drosophila) (Spns2), mRNA [NM_153060]	0	-0.488032	-0.620778	-0.00608005	-0.427081	-0.619597
A_51_P123795	Zfp637	NM_177684	ref|Mus musculus zinc finger protein 637 (Zfp637), mRNA [NM_177684]	0	0.334991	0.390777	-0.0682752	0.329289	0.322742
A_51_P124008	Haus5	NM_027999	ref|Mus musculus HAUS augmin-like complex, subunit 5 (Haus5), mRNA [NM_027999]	0	0.312087	0.33808	-0.043375	0.37075	0.378758
A_51_P124467	Sik3	NM_027498	ref|Mus musculus SIK family kinase 3 (Sik3), mRNA [NM_027498]	0	-0.268242	-0.0974271	0.0628833	-0.490498	-0.0266374
A_51_P124719	Ccdc93	NM_001025156	ref|Mus musculus coiled-coil domain containing 93 (Ccdc93), transcript variant 1, mRNA [NM_001025156]	0	0.479962	0.487343	-0.0316645	0.546088	0.394055
A_51_P124748	Tgfb3	NM_009368	ref|Mus musculus transforming growth factor, beta 3 (Tgfb3), mRNA [NM_009368]	0	-0.552598	-0.309962	-0.0159119	-0.482444	-0.391822
A_51_P124803	Tmem192	NM_028427	ref|Mus musculus transmembrane protein 192 (Tmem192), transcript variant 1, mRNA [NM_028427]	0	-0.266703	-0.293108	0.0166902	-0.118792	-0.335279
A_51_P125135	Cdca5	NM_026410	ref|Mus musculus cell division cycle associated 5 (Cdca5), mRNA [NM_026410]	0	1.09607	0.681457	-0.183567	0.861517	0.829632
A_51_P125157	Tpd52l2	NM_025482	ref|Mus musculus tumor protein D52-like 2 (Tpd52l2), mRNA [NM_025482]	0	0.382415	0.393503	0.0302109	0.339115	0.414641
A_51_P125205	Aqp1	NM_007472	ref|Mus musculus aquaporin 1 (Aqp1), mRNA [NM_007472]	0	-0.360837	-0.326646	-0.208175	-0.371965	-0.801039
A_51_P125260	Acaa2	NM_177470	ref|Mus musculus acetyl-Coenzyme A acyltransferase 2 (mitochondrial 3-oxoacyl-Coenzyme A thiolase) (Acaa2), nuclear gene encoding mitochondrial protein, mRNA [NM_177470]	0	-0.452632	-0.550158	-0.0307005	-0.449327	-0.467365
A_51_P125338	Pde8b	NM_172263	ref|Mus musculus phosphodiesterase 8B (Pde8b), transcript variant 2, mRNA [NM_172263]	0	-0.355763	-0.521372	0.129396	-0.090821	-0.552175
A_51_P125355	Maoa	NM_173740	ref|Mus musculus monoamine oxidase A (Maoa), nuclear gene encoding mitochondrial protein, mRNA [NM_173740]	0	0.235519	0.210926	-0.108554	0.530747	0.563751
A_51_P125368	Hars	NM_008214	ref|Mus musculus histidyl-tRNA synthetase (Hars), mRNA [NM_008214]	0	0.442376	0.527312	0.14465	0.50515	0.560619
A_51_P125602	BC002224	BC002224	gb|Mus musculus zinc finger protein 697, mRNA (cDNA clone IMAGE:3491119), partial cds. [BC002224]	0	0.496599	1.06353	-0.0315313	0.493832	0.979994
A_51_P125629	Rgs12	NM_173402	ref|Mus musculus regulator of G-protein signaling 12 (Rgs12), transcript variant 1, mRNA [NM_173402]	0	0.229254	0.48824	0.0131159	0.258526	0.470593
A_51_P125725	Sh3gl3	NM_017400	ref|Mus musculus SH3-domain GRB2-like 3 (Sh3gl3), mRNA [NM_017400]	0	-0.251944	-0.373151	-0.0867378	-0.192668	-0.403368
A_51_P125745	Asns	NM_012055	ref|Mus musculus asparagine synthetase (Asns), mRNA [NM_012055]	0	0.30543	0.50794	-0.0386521	0.283352	0.58586
A_51_P125842	Tmem51	NM_145402	ref|Mus musculus transmembrane protein 51 (Tmem51), mRNA [NM_145402]	0	-0.506597	-0.54707	-0.0312742	-0.38455	-0.542841
A_51_P125882	Glp2r	NM_175681	ref|Mus musculus glucagon-like peptide 2 receptor (Glp2r), mRNA [NM_175681]	0	0.226499	0.0866485	-0.112769	0.417817	0.0433906
A_51_P125986	Gan	NM_001081151	ref|Mus musculus giant axonal neuropathy (Gan), mRNA [NM_001081151]	0	0.745724	0.527525	0.160398	0.791743	0.702157
A_51_P126198	Dapk2	NM_010019	ref|Mus musculus death-associated protein kinase 2 (Dapk2), mRNA [NM_010019]	0	-1.04979	-1.34244	-0.093784	-0.842657	-1.07054
A_51_P126327	Otud7a	NM_130880	ref|Mus musculus OTU domain containing 7A (Otud7a), mRNA [NM_130880]	0	-0.578978	-0.669275	-0.0202806	-0.391619	-0.573777
A_51_P126525	D230025D16Rik	NM_145604	ref|Mus musculus RIKEN cDNA D230025D16 gene (D230025D16Rik), mRNA [NM_145604]	0	-0.314409	-0.373196	-0.00890515	-0.227662	-0.382993
A_51_P126864	Chst11	NM_021439	ref|Mus musculus carbohydrate sulfotransferase 11 (Chst11), mRNA [NM_021439]	0	0.856913	0.549393	0.29857	1.1103	0.301704
A_51_P126987	Nenf	NM_025424	ref|Mus musculus neuron derived neurotrophic factor (Nenf), mRNA [NM_025424]	0	0.320536	0.168785	-0.124321	0.358122	0.244336
A_51_P127035	Tctn2	NM_026486	ref|Mus musculus tectonic family member 2 (Tctn2), mRNA [NM_026486]	0	-0.142491	-0.345535	0.0656458	-0.294622	-0.37267
A_51_P127215	Sesn3	AK033655	gb|Mus musculus adult male cecum cDNA, RIKEN full-length enriched library, clone:9130209A03 product:unclassifiable, full insert sequence. [AK033655]	0	-0.244986	-0.312434	0.0153834	-0.412869	-0.206867
A_51_P127560	Faf2	AK051724	gb|Mus musculus 12 days embryo spinal ganglion cDNA, RIKEN full-length enriched library, clone:D130067L24 product:unclassifiable, full insert sequence. [AK051724]	0	0.043445	0.193887	0.304923	-0.104575	0.194712
A_51_P127615	Slbp	NM_009193	ref|Mus musculus stem-loop binding protein (Slbp), mRNA [NM_009193]	0	0.21486	0.166911	0.0176941	0.316047	0.182247
A_51_P127681	Clic4	NM_013885	ref|Mus musculus chloride intracellular channel 4 (mitochondrial) (Clic4), nuclear gene encoding mitochondrial protein, mRNA [NM_013885]	0	0.875176	0.763364	0.0576694	0.602639	0.640316
A_51_P127777	Rai12	NM_018740	ref|Mus musculus retinoic acid induced 12 (Rai12), transcript variant 1, mRNA [NM_018740]	0	0.348957	0.356714	-0.035016	0.418995	0.310781
A_51_P128002	AK043425	AK043425	gb|Mus musculus 7 days neonate cerebellum cDNA, RIKEN full-length enriched library, clone:A730094K16 product:unclassifiable, full insert sequence. [AK043425]	0	-0.836176	-0.507736	-0.0534835	-1.67865	-0.861474
A_51_P128336	Serinc5	NM_172588	ref|Mus musculus serine incorporator 5 (Serinc5), mRNA [NM_172588]	0	0.431258	0.180702	0.0994895	0.537524	0.524031
A_51_P128463	Grrp1	NM_001099296	ref|Mus musculus glycine/arginine rich protein 1 (Grrp1), mRNA [NM_001099296]	0	1.29613	0.637593	-0.177743	1.09903	0.493378
A_51_P128595	Mtx3	NM_001162945	ref|Mus musculus metaxin 3 (Mtx3), mRNA [NM_001162945]	0	-0.574511	-0.5232	0.0720369	-0.664163	-0.421282
A_51_P128621	C87414	NM_001164284	ref|Mus musculus expressed sequence C87414 (C87414), transcript variant 1, mRNA [NM_001164284]	0	0.0132575	-0.34851	0.584509	-0.715188	-0.931907
A_51_P128667	Lynx1	NM_011838	ref|Mus musculus Ly6/neurotoxin 1 (Lynx1), mRNA [NM_011838]	0	-0.174268	0.237252	0.0448668	-0.27542	0.225516
A_51_P128987	Akr1b8	NM_008012	ref|Mus musculus aldo-keto reductase family 1, member B8 (Akr1b8), mRNA [NM_008012]	0	1.781	2.42997	0.0445722	1.70323	2.51249
A_51_P129065	Gnao1	NM_010308	ref|Mus musculus guanine nucleotide binding protein, alpha O (Gnao1), transcript variant A, mRNA [NM_010308]	0	-0.71175	-0.753965	0.0896507	-0.62543	-0.701898
A_51_P129100	Sec63	NM_153055	ref|Mus musculus SEC63-like (S. cerevisiae) (Sec63), mRNA [NM_153055]	0	0.473733	0.406214	0.0614157	0.407771	0.451933
A_51_P129260	T25625	T25625	gb|EST00494 Equalized cDNA library from Ltk- cultured cells Mus musculus cDNA clone A0001B07 3'. [T25625]	0	-0.871511	-0.0292293	-0.0327951	-1.23803	-0.0802946
A_51_P129360	Pthlh	NM_008970	ref|Mus musculus parathyroid hormone-like peptide (Pthlh), mRNA [NM_008970]	0	0.842377	0.855873	0.0497472	1.03947	1.11453
A_51_P129557	Slc35a5	NM_028756	ref|Mus musculus solute carrier family 35, member A5 (Slc35a5), mRNA [NM_028756]	0	-0.333904	-0.373327	-0.0529906	-0.277808	-0.427356
A_51_P130028	Eno2	NM_013509	ref|Mus musculus enolase 2, gamma neuronal (Eno2), mRNA [NM_013509]	0	-0.291744	-0.261681	0.1255	-0.299423	-0.228848
A_51_P130079	Lrmp	NM_008511	ref|Mus musculus lymphoid-restricted membrane protein (Lrmp), mRNA [NM_008511]	0	0.457	0.83393	-0.0207647	0.385004	0.831429
A_51_P130095	Fcgr2b	NM_001077189	ref|Mus musculus Fc receptor, IgG, low affinity IIb (Fcgr2b), transcript variant 1, mRNA [NM_001077189]	0	1.01873	1.94645	-0.0169052	1.0123	1.79272
A_51_P130115	Spink2	NM_183284	ref|Mus musculus serine peptidase inhibitor, Kazal type 2 (Spink2), mRNA [NM_183284]	0	-0.2982	-1.05345	-0.181581	-0.131429	-0.825291
A_51_P130203	Pbx1	NM_183355	ref|Mus musculus pre B-cell leukemia transcription factor 1 (Pbx1), transcript variant a, mRNA [NM_183355]	0	0.211088	0.601708	0.102437	0.0068028	0.534723
A_51_P130409	Ppp1r13b	NM_011625	ref|Mus musculus protein phosphatase 1, regulatory (inhibitor) subunit 13B (Ppp1r13b), mRNA [NM_011625]	0	-0.323616	-0.185467	0.117428	-0.276654	-0.138251
A_51_P130544	Gas5	NR_002840	ref|Mus musculus growth arrest specific 5 (Gas5), non-coding RNA [NR_002840]	0	0.5833	0.25967	-0.0641677	0.46603	0.457197
A_51_P130666	Adk	NM_134079	ref|Mus musculus adenosine kinase (Adk), transcript variant 1, mRNA [NM_134079]	0	-0.595883	-0.800116	0.0181965	-0.358957	-0.698082
A_51_P130773	Adam11	NM_009613	ref|Mus musculus a disintegrin and metallopeptidase domain 11 (Adam11), transcript variant 2, mRNA [NM_009613]	0	-0.814032	-1.07972	-0.00675115	-0.760795	-0.951691
A_51_P131025	Ngdn	NM_026890	ref|Mus musculus neuroguidin, EIF4E binding protein (Ngdn), mRNA [NM_026890]	0	0.333019	0.297055	0.067091	0.43417	0.44588
A_51_P131084	Etfa	NM_145615	ref|Mus musculus electron transferring flavoprotein, alpha polypeptide (Etfa), nuclear gene encoding mitochondrial protein, mRNA [NM_145615]	0	-0.466178	-0.441808	0.12198	-0.310279	-0.347351
A_51_P131168	Ccdc55	NM_001012309	ref|Mus musculus coiled-coil domain containing 55 (Ccdc55), mRNA [NM_001012309]	0	0.280007	0.271885	0.0740381	0.288787	0.3769
A_51_P131175	Kcnh2	NM_013569	ref|Mus musculus potassium voltage-gated channel, subfamily H (eag-related), member 2 (Kcnh2), mRNA [NM_013569]	0	-0.682382	-0.346864	0.179342	-0.611273	-0.263983
A_51_P131281	Exd1	NM_172857	ref|Mus musculus exonuclease 3'-5' domain containing 1 (Exd1), mRNA [NM_172857]	0	-0.616712	-0.665809	0.197764	-0.544715	-0.471995
A_51_P131364	Selplg	NM_009151	ref|Mus musculus selectin, platelet (p-selectin) ligand (Selplg), mRNA [NM_009151]	0	0.412363	0.643986	-0.169543	0.394015	0.728656
A_51_P131408	Tnfrsf12a	NM_013749	ref|Mus musculus tumor necrosis factor receptor superfamily, member 12a (Tnfrsf12a), transcript variant 1, mRNA [NM_013749]	0	2.39761	2.65111	-0.085879	2.37968	2.50378
A_51_P131582	AK079005	AK079005	gb|Mus musculus adult male epididymis cDNA, RIKEN full-length enriched library, clone:9230108O21 product:unclassifiable, full insert sequence. [AK079005]	0	-0.0969692	0.0240351	0.696966	-0.0289923	-0.583583
A_51_P131800	Cyba	NM_007806	ref|Mus musculus cytochrome b-245, alpha polypeptide (Cyba), mRNA [NM_007806]	0	0.572499	1.08482	-0.0273055	0.399119	0.880724
A_51_P131840	Cst12	NM_027054	ref|Mus musculus cystatin 12 (Cst12), mRNA [NM_027054]	0	-0.0826014	0.414265	0.296245	-0.983311	0.246316
A_51_P131895	Eif4e	NM_007917	ref|Mus musculus eukaryotic translation initiation factor 4E (Eif4e), mRNA [NM_007917]	0	0.614796	0.286373	0.0114832	0.63401	0.36175
A_51_P132081	Rsl1	NM_001013769	ref|Mus musculus regulator of sex limited protein 1 (Rsl1), mRNA [NM_001013769]	0	0.018774	0.15076	-0.261486	0.219041	-0.097104
A_51_P132592	6030458C11Rik	NM_029998	ref|Mus musculus RIKEN cDNA 6030458C11 gene (6030458C11Rik), transcript variant 2, mRNA [NM_029998]	0	-0.305982	-0.353138	0.0298412	-0.302213	-0.422062
A_51_P132715	Rpl35	NM_025592	ref|Mus musculus ribosomal protein L35 (Rpl35), mRNA [NM_025592]	0	0.535487	0.706347	-0.0199109	0.543129	0.65679
A_51_P133137	Kif20a	NM_009004	ref|Mus musculus kinesin family member 20A (Kif20a), transcript variant 3, mRNA [NM_009004]	0	0.655503	0.419829	0.140631	0.469874	0.567736
A_51_P133252	Slc27a3	NM_011988	ref|Mus musculus solute carrier family 27 (fatty acid transporter), member 3 (Slc27a3), mRNA [NM_011988]	0	-0.337292	-0.434283	0.144331	-0.523617	-0.566808
A_51_P133260	Vsnl1	NM_012038	ref|Mus musculus visinin-like 1 (Vsnl1), mRNA [NM_012038]	0	-0.571924	-0.701935	0.155665	-0.567951	-0.4996
A_51_P133310	AK034975	AK034975	gb|Mus musculus 12 days embryo embryonic body between diaphragm region and neck cDNA, RIKEN full-length enriched library, clone:9430069E03 product:unclassifiable, full insert sequence. [AK034975]	0	-0.613904	-0.554238	0.139361	-0.606804	-0.260908
A_51_P133582	Cbx4	NM_007625	ref|Mus musculus chromobox homolog 4 (Drosophila Pc class) (Cbx4), mRNA [NM_007625]	0	-0.368142	-0.194935	0.0019705	-0.411744	-0.136404
A_51_P133612	Cdt1	NM_026014	ref|Mus musculus chromatin licensing and DNA replication factor 1 (Cdt1), mRNA [NM_026014]	0	0.957119	0.512275	-0.0454178	0.763429	0.606827
A_51_P133761	Bai3	NM_175642	ref|Mus musculus brain-specific angiogenesis inhibitor 3 (Bai3), mRNA [NM_175642]	0	-0.645857	-0.715289	0.0256361	-0.578728	-0.463411
A_51_P133819	AK084314	AK084314	gb|Mus musculus 12 days embryo eyeball cDNA, RIKEN full-length enriched library, clone:D230021A17 product:unclassifiable, full insert sequence. [AK084314]	0	-0.827683	-0.741871	0.372705	-0.794755	-1.27294
A_51_P133920	Lmln	NM_172823	ref|Mus musculus leishmanolysin-like (metallopeptidase M8 family) (Lmln), mRNA [NM_172823]	0	-0.610131	-0.719691	0.053081	-0.559168	-0.466224
A_51_P133953	A_51_P133953	A_51_P133953	Unknown	0	1.27957	1.40013	-0.12599	1.14489	1.00695
A_51_P134030	Oas1e	NM_145210	ref|Mus musculus 2'-5' oligoadenylate synthetase 1E (Oas1e), mRNA [NM_145210]	0	0.822812	0.506557	0.0842	0.881005	0.627715
A_51_P134253	Gramd4	NM_172611	ref|Mus musculus GRAM domain containing 4 (Gramd4), transcript variant 1, mRNA [NM_172611]	0	-0.427977	-0.497579	0.0598238	-0.3544	-0.439629
A_51_P134452	Lpar3	NM_022983	ref|Mus musculus lysophosphatidic acid receptor 3 (Lpar3), mRNA [NM_022983]	0	-0.977707	-1.40448	-0.292707	-0.774702	-1.40569
A_51_P134468	D17H6S56E-5	L78788	gb|Mus musculus solitary LTR, complete sequence; and proviral envelope protein (G7e) mRNA, complete cds. [L78788]	0	1.34235	1.43425	0.195112	1.06624	1.33794
A_51_P134653	0610042G04Rik	AK002909	gb|Mus musculus adult male kidney cDNA, RIKEN full-length enriched library, clone:0610042G04 product:hypothetical protein, full insert sequence. [AK002909]	0	0.352975	0.396394	-0.0359025	0.39405	0.36316
A_51_P134812	Chac1	NM_026929	ref|Mus musculus ChaC, cation transport regulator-like 1 (E. coli) (Chac1), mRNA [NM_026929]	0	1.63037	2.39268	-0.0824763	1.49722	2.25016
A_51_P134844	Snx5	NM_024225	ref|Mus musculus sorting nexin 5 (Snx5), transcript variant 2, mRNA [NM_024225]	0	0.174557	0.390759	-0.0914868	0.122961	0.266959
A_51_P135012	Rhpn2	NM_027897	ref|Mus musculus rhophilin, Rho GTPase binding protein 2 (Rhpn2), mRNA [NM_027897]	0	-0.70083	-0.546631	0.00533136	-0.512535	-0.551709
A_51_P135092	Kif2c	NM_134471	ref|Mus musculus kinesin family member 2C (Kif2c), mRNA [NM_134471]	0	0.109134	-0.259694	-0.877704	-0.21422	0.106779
A_51_P135242	Mink1	NM_001045964	ref|Mus musculus misshapen-like kinase 1 (zebrafish) (Mink1), transcript variant 4, mRNA [NM_001045964]	0	-0.206675	-0.303177	0.11962	-0.225647	-0.483487
A_51_P135268	Corin	NM_016869	ref|Mus musculus corin (Corin), transcript variant 1, mRNA [NM_016869]	0	0.905678	1.80116	0.163882	0.992369	2.04024
A_51_P135802	Mef2c	NM_025282	ref|Mus musculus myocyte enhancer factor 2C (Mef2c), transcript variant 2, mRNA [NM_025282]	0	-0.665333	-0.482953	-0.117535	-0.583891	-0.329647
A_51_P135939	Rnf219	NM_026047	ref|Mus musculus ring finger protein 219 (Rnf219), mRNA [NM_026047]	0	-0.61321	-0.654726	0.032059	-0.721519	-0.729736
A_51_P135944	Stfa2	NM_001082545	ref|Mus musculus stefin A2 (Stfa2), mRNA [NM_001082545]	0	2.83863	3.7039	-0.308614	2.84382	3.63204
A_51_P136022	Ube2v2	NM_023585	ref|Mus musculus ubiquitin-conjugating enzyme E2 variant 2 (Ube2v2), transcript variant 1, mRNA [NM_023585]	0	-0.466677	-0.719125	-0.0807857	-0.483178	-0.661155
A_51_P136294	Ms4a4b	NM_021718	ref|Mus musculus membrane-spanning 4-domains, subfamily A, member 4B (Ms4a4b), mRNA [NM_021718]	0	-0.0582273	0.750551	0.428451	-0.399158	0.578242
A_51_P136337	Galm	NM_176963	ref|Mus musculus galactose mutarotase (Galm), mRNA [NM_176963]	0	-0.802663	-0.79773	0.0514891	-0.912215	-0.666329
A_51_P136361	Mppe1	NM_172630	ref|Mus musculus metallophosphoesterase 1 (Mppe1), mRNA [NM_172630]	0	-0.69023	-0.728048	0.0845333	-0.578837	-0.63325
A_51_P136411	Dgki	NM_001081206	ref|Mus musculus diacylglycerol kinase, iota (Dgki), mRNA [NM_001081206]	0	-0.701599	-0.860425	-0.00605582	-0.52021	-0.738435
A_51_P136542	Bcl3	NM_033601	ref|Mus musculus B-cell leukemia/lymphoma 3 (Bcl3), mRNA [NM_033601]	0	0.715849	0.797485	-0.00190279	0.746199	0.646429
A_51_P136699	Ttc7b	NM_001033213	ref|Mus musculus tetratricopeptide repeat domain 7B (Ttc7b), mRNA [NM_001033213]	0	-0.453697	-0.433731	0.0737268	-0.442896	-0.353938
A_51_P136845	Usp19	NM_027804	ref|Mus musculus ubiquitin specific peptidase 19 (Usp19), transcript variant 1, mRNA [NM_027804]	0	-0.12444	-0.388153	0.138676	-0.0861651	-0.276604
A_51_P136848	AK050977	AK050977	gb|Mus musculus 9 days embryo whole body cDNA, RIKEN full-length enriched library, clone:D030049E01 product:unclassifiable, full insert sequence. [AK050977]	0	-0.43589	-0.213737	0.130839	-0.346543	-0.0518181
A_51_P136870	Tanc1	ENSMUST00000056900	ens|tetratricopeptide repeat, ankyrin repeat and coiled-coil containing 1 [Source:MGI Symbol;Acc:MGI:1914110] [ENSMUST00000056900]	0	-0.759225	-0.426024	0.179002	-0.581139	-0.197337
A_51_P137018	4930438A08Rik	XM_916080	ref|PREDICTED: Mus musculus RIKEN cDNA 4930438A08 gene, transcript variant 2 (4930438A08Rik), mRNA [XM_916080]	0	1.14373	1.81129	-0.266457	0.739513	1.70082
A_51_P137094	Sall2	NM_015772	ref|Mus musculus sal-like 2 (Drosophila) (Sall2), transcript variant 1, mRNA [NM_015772]	0	-0.500907	-0.417568	0.0885189	-0.494449	-0.295257
A_51_P137236	Olfm1	NM_019498	ref|Mus musculus olfactomedin 1 (Olfm1), transcript variant 1, mRNA [NM_019498]	0	-0.584815	-0.65197	0.0353303	-0.525733	-0.571305
A_51_P137336	Cdh1	NM_009864	ref|Mus musculus cadherin 1 (Cdh1), mRNA [NM_009864]	0	-0.482511	-0.985484	0.00984994	-0.412222	-0.888038
A_51_P137523	S1pr3	NM_010101	ref|Mus musculus sphingosine-1-phosphate receptor 3 (S1pr3), mRNA [NM_010101]	0	0.417147	0.138091	0.11025	0.518848	0.217984
A_51_P137611	Card14	NM_130886	ref|Mus musculus caspase recruitment domain family, member 14 (Card14), mRNA [NM_130886]	0	0.398336	0.221022	-0.0462931	0.764611	0.362537
A_51_P137800	C330005M16Rik	NM_175319	ref|Mus musculus RIKEN cDNA C330005M16 gene (C330005M16Rik), mRNA [NM_175319]	0	-0.259917	-0.285684	0.232597	-0.157438	-0.630176
A_51_P137913	Slc17a7	NM_182993	ref|Mus musculus solute carrier family 17 (sodium-dependent inorganic phosphate cotransporter), member 7 (Slc17a7), mRNA [NM_182993]	0	-0.236975	-0.123076	0.178164	-0.337224	-0.112495
A_51_P137953	Ugdh	NM_009466	ref|Mus musculus UDP-glucose dehydrogenase (Ugdh), mRNA [NM_009466]	0	0.705372	0.551348	0.0214755	0.798025	0.526709
A_51_P138152	Cisd1	NM_134007	ref|Mus musculus CDGSH iron sulfur domain 1 (Cisd1), mRNA [NM_134007]	0	-0.3492	-0.509636	0.0173604	-0.266588	-0.48518
A_51_P138348	Ap1b1	NM_007454	ref|Mus musculus adaptor protein complex AP-1, beta 1 subunit (Ap1b1), transcript variant 2, mRNA [NM_007454]	0	-0.376194	-0.482437	0.0892043	-0.352731	-0.393588
A_51_P138450	Gjc1	NM_008122	ref|Mus musculus gap junction protein, gamma 1 (Gjc1), transcript variant 1, mRNA [NM_008122]	0	0.37535	0.162079	-0.11105	0.426092	0.328859
A_51_P138548	Hmgb3	NM_008253	ref|Mus musculus high mobility group box 3 (Hmgb3), mRNA [NM_008253]	0	0.255796	0.460528	0.0216617	0.340409	0.462562
A_51_P138673	Hectd3	NM_175244	ref|Mus musculus HECT domain containing 3 (Hectd3), mRNA [NM_175244]	0	-0.180518	-0.293055	0.0494662	-0.192181	-0.227565
A_51_P138807	ENSMUST00000043448	ENSMUST00000043448	ens|WAP four-disulfide core domain 3 [Source:MGI Symbol;Acc:MGI:1923897] [ENSMUST00000043448]	0	0.811802	0.911416	0.260415	1.12936	1.19318
A_51_P139021	Clpp	NM_017393	ref|Mus musculus caseinolytic peptidase, ATP-dependent, proteolytic subunit homolog (E. coli) (Clpp), mRNA [NM_017393]	0	0.135142	0.177042	-0.0538763	0.279273	0.124803
A_51_P139108	Cpxm1	NM_019696	ref|Mus musculus carboxypeptidase X 1 (M14 family) (Cpxm1), mRNA [NM_019696]	0	0.419806	0.614425	0.178877	0.651272	0.760168
A_51_P139334	AK044031	AK044031	gb|Mus musculus 10 days neonate cortex cDNA, RIKEN full-length enriched library, clone:A830082E06 product:unclassifiable, full insert sequence. [AK044031]	0	-0.182336	-0.494135	-0.157589	-0.757695	-0.314587
A_51_P139620	AK031434	AK031434	gb|Mus musculus 13 days embryo male testis cDNA, RIKEN full-length enriched library, clone:6030431G11 product:ring finger protein 39, full insert sequence. [AK031434]	0	-0.494061	-0.211941	0.332246	-0.810896	-0.285768
A_51_P139651	Nos3	NM_008713	ref|Mus musculus nitric oxide synthase 3, endothelial cell (Nos3), mRNA [NM_008713]	0	-0.275041	-0.300884	0.0923284	-0.271829	-0.251842
A_51_P139678	Sprr1a	NM_009264	ref|Mus musculus small proline-rich protein 1A (Sprr1a), mRNA [NM_009264]	0	5.41577	7.21886	-0.546683	5.12116	7.21289
A_51_P139716	Fam26e	NM_178908	ref|Mus musculus family with sequence similarity 26, member E (Fam26e), mRNA [NM_178908]	0	0.658735	0.650433	-0.0363245	0.771847	0.607912
A_51_P139920	Mgll	NM_011844	ref|Mus musculus monoglyceride lipase (Mgll), transcript variant 2, mRNA [NM_011844]	0	-0.574954	-0.431255	-0.0368002	-0.576727	-0.292768
A_51_P140017	Cysltr1	NM_021476	ref|Mus musculus cysteinyl leukotriene receptor 1 (Cysltr1), mRNA [NM_021476]	0	0.233619	1.22761	-0.0863286	0.231326	1.0186
A_51_P140211	Ndufv3	NM_030087	ref|Mus musculus NADH dehydrogenase (ubiquinone) flavoprotein 3 (Ndufv3), nuclear gene encoding mitochondrial protein, transcript variant 1, mRNA [NM_030087]	0	-0.514421	-0.502242	0.00658573	-0.391866	-0.493857
A_51_P140585	Iqgap3	AK050913	gb|Mus musculus 9 days embryo whole body cDNA, RIKEN full-length enriched library, clone:D030034H08 product:hypothetical protein, full insert sequence. [AK050913]	0	-0.805832	-0.460209	-0.137586	-1.40148	0.00185269
A_51_P140597	Gbf1	NM_178930	ref|Mus musculus golgi-specific brefeldin A-resistance factor 1 (Gbf1), mRNA [NM_178930]	0	-0.220498	-0.288413	0.163712	-0.145961	-0.18697
A_51_P140819	Wdr36	NM_001110016	ref|Mus musculus WD repeat domain 36 (Wdr36), transcript variant 2, mRNA [NM_001110016]	0	0.183968	0.22344	0.0313823	0.354822	0.183437
A_51_P141012	Slitrk1	NM_199065	ref|Mus musculus SLIT and NTRK-like family, member 1 (Slitrk1), mRNA [NM_199065]	0	-0.255849	-0.0504998	0.220105	-0.307164	0.089925
A_51_P141071	Cand2	NM_025958	ref|Mus musculus cullin-associated and neddylation-dissociated 2 (putative) (Cand2), mRNA [NM_025958]	0	-0.385139	-0.268768	0.0608638	-0.489703	-0.294199
A_51_P141223	AK083925	AK083925	gb|Mus musculus 12 days embryo spinal ganglion cDNA, RIKEN full-length enriched library, clone:D130062O14 product:unclassifiable, full insert sequence. [AK083925]	0	-0.43438	-0.532773	0.241536	-0.745348	-0.439092
A_51_P141274	Sec24d	NM_027135	ref|Mus musculus Sec24 related gene family, member D (S. cerevisiae) (Sec24d), mRNA [NM_027135]	0	0.696786	0.440802	-0.277732	0.455736	0.297849
A_51_P141413	Clec10a	NM_010796	ref|Mus musculus C-type lectin domain family 10, member A (Clec10a), transcript variant 2, mRNA [NM_010796]	0	0.0835802	2.04901	0.0548493	0.172365	1.82837
A_51_P141458	Gm5433	AK031311	gb|Mus musculus 13 days embryo male testis cDNA, RIKEN full-length enriched library, clone:6030405G12 product:similar to KRUPPEL-RELATED ZINC FINGER PROTEIN F80-L [Mus musculus], full insert sequence. [AK031311]	0	0.279536	0.332863	0.0238218	0.489893	0.394882
A_51_P141580	Dpp10	NM_199021	ref|Mus musculus dipeptidylpeptidase 10 (Dpp10), mRNA [NM_199021]	0	-1.06898	-1.67236	0.0010993	-0.988265	-1.42114
A_51_P141610	Cables2	NM_145851	ref|Mus musculus CDK5 and Abl enzyme substrate 2 (Cables2), mRNA [NM_145851]	0	-0.623732	-0.448352	0.183814	-0.521068	-0.323773
A_51_P141926	Fxyd4	NM_033648	ref|Mus musculus FXYD domain-containing ion transport regulator 4 (Fxyd4), transcript variant 1, mRNA [NM_033648]	0	-0.471418	-1.25719	-0.064442	-0.590665	-1.23749
A_51_P141932	Anks1	NM_181413	ref|Mus musculus ankyrin repeat and SAM domain containing 1 (Anks1), mRNA [NM_181413]	0	0.626268	0.450618	-0.0157544	0.42576	0.482609
A_51_P142153	Filip1l	NM_001040397	ref|Mus musculus filamin A interacting protein 1-like (Filip1l), transcript variant 1, mRNA [NM_001040397]	0	0.192419	0.653782	-0.327758	-0.138431	0.403938
A_51_P142196	H19	NR_001592	ref|Mus musculus H19 fetal liver mRNA (H19), non-coding RNA [NR_001592]	0	-1.07633	0.211031	-0.164002	-2.16063	-0.879634
A_51_P142334	Inppl1	NM_010567	ref|Mus musculus inositol polyphosphate phosphatase-like 1 (Inppl1), transcript variant 1, mRNA [NM_010567]	0	0.24285	0.223541	-0.625962	-0.0119833	0.341759
A_51_P142346	Fancm	NM_178912	ref|Mus musculus Fanconi anemia, complementation group M (Fancm), mRNA [NM_178912]	0	-0.296756	-0.300539	0.159694	-0.100177	-0.264883
A_51_P142371	Kcnj6	NM_010606	ref|Mus musculus potassium inwardly-rectifying channel, subfamily J, member 6 (Kcnj6), transcript variant Girk2A-1, mRNA [NM_010606]	0	-0.715411	-0.747924	-1.08948	-0.00635297	0.005454
A_51_P142421	Rspo1	NM_138683	ref|Mus musculus R-spondin homolog (Xenopus laevis) (Rspo1), mRNA [NM_138683]	0	0.356378	0.725727	-0.0722793	0.292423	0.583325
A_51_P142465	Ranbp1	X56045	gb|Mouse mRNA (clone lambda-19) for hypothetical protein A. [X56045]	0	0.231587	0.279947	-0.0461278	0.248751	0.273169
A_51_P142515	Antxr2	NM_133738	ref|Mus musculus anthrax toxin receptor 2 (Antxr2), mRNA [NM_133738]	0	0.306415	0.317031	0.00221901	0.330518	0.312008
A_51_P142604	Nfam1	NM_028728	ref|Mus musculus Nfat activating molecule with ITAM motif 1 (Nfam1), mRNA [NM_028728]	0	0.405667	0.848126	-0.176428	0.321151	0.775461
A_51_P142972	Prdm8	NM_029947	ref|Mus musculus PR domain containing 8 (Prdm8), mRNA [NM_029947]	0	-0.669038	-0.811164	-0.0668621	-0.521505	-0.709511
A_51_P142989	Zfp429	NM_001080941	ref|Mus musculus zinc finger protein 429 (Zfp429), mRNA [NM_001080941]	0	0.372435	0.430847	0.038012	0.350603	0.464902
A_51_P143103	Pprc1	NM_001081214	ref|Mus musculus peroxisome proliferative activated receptor, gamma, coactivator-related 1 (Pprc1), mRNA [NM_001081214]	0	0.391947	0.391813	-0.00740155	0.452898	0.270458
A_51_P143152	Luzp1	NM_024452	ref|Mus musculus leucine zipper protein 1 (Luzp1), mRNA [NM_024452]	0	-0.55841	-0.42286	0.037798	-0.590163	-0.393251
A_51_P143190	Lyl1	NM_008535	ref|Mus musculus lymphoblastomic leukemia 1 (Lyl1), mRNA [NM_008535]	0	0.41325	1.36022	-0.0840335	0.153074	1.34938
A_51_P143682	Zfp318	NM_021346	ref|Mus musculus zinc finger protein 318 (Zfp318), transcript variant 2, mRNA [NM_021346]	0	-0.599025	-0.409247	0.134533	-0.421231	-0.375546
A_51_P143951	Astn1	NM_007495	ref|Mus musculus astrotactin 1 (Astn1), transcript variant 2, mRNA [NM_007495]	0	-0.481626	-0.62192	0.0852759	-0.446825	-0.476469
A_51_P144024	Trpa1	NM_177781	ref|Mus musculus transient receptor potential cation channel, subfamily A, member 1 (Trpa1), mRNA [NM_177781]	0	-0.660998	-1.29569	-0.0432981	-0.337437	-1.15138
A_51_P144052	Aim1	NM_172393	ref|Mus musculus absent in melanoma 1 (Aim1), mRNA [NM_172393]	0	2.3083	2.29426	0.0333632	2.21916	2.41198
A_51_P144090	Slc16a3	NM_030696	ref|Mus musculus solute carrier family 16 (monocarboxylic acid transporters), member 3 (Slc16a3), mRNA [NM_030696]	0	0.473328	0.567453	-0.140991	0.662651	0.721195
A_51_P144143	A_51_P144143	A_51_P144143	Unknown	0	0.856465	0.945537	-0.0072007	0.473399	0.784304
A_51_P144160	Colec10	NM_173422	ref|Mus musculus collectin sub-family member 10 (Colec10), mRNA [NM_173422]	0	3.12665	3.21053	-0.374338	3.15609	3.52182
A_51_P144303	Ptger1	BC138739	gb|Mus musculus prostaglandin E receptor 1 (subtype EP1), mRNA (cDNA clone MGC:170366 IMAGE:8861761), complete cds. [BC138739]	0	-0.535525	-0.754575	0.164083	-0.489459	-0.72399
A_51_P144438	Znfx1	NM_001033196	ref|Mus musculus zinc finger, NFX1-type containing 1 (Znfx1), mRNA [NM_001033196]	0	-0.282853	-0.21458	0.165156	-0.264506	-0.298228
A_51_P144500	Sntb1	NM_016667	ref|Mus musculus syntrophin, basic 1 (Sntb1), mRNA [NM_016667]	0	0.535109	0.275122	0.00885843	0.517006	0.30762
A_51_P144512	Rbm19	NM_028762	ref|Mus musculus RNA binding motif protein 19 (Rbm19), mRNA [NM_028762]	0	0.41713	0.430804	-0.0235727	0.406851	0.379432
A_51_P144801	2210403K04Rik	NR_030711	ref|Mus musculus RIKEN cDNA 2210403K04 gene (2210403K04Rik), non-coding RNA [NR_030711]	0	0.411493	0.118425	0.0923767	0.443227	0.215199
A_51_P144940	2310003F16Rik	NM_026318	ref|Mus musculus RIKEN cDNA 2310003F16 gene (2310003F16Rik), mRNA [NM_026318]	0	0.216404	-0.00743566	-0.0809882	0.352285	0.0440873
A_51_P144957	Tram1l1	NM_146140	ref|Mus musculus translocation associated membrane protein 1-like 1 (Tram1l1), mRNA [NM_146140]	0	-0.354049	-0.150785	0.0737564	-0.281975	-0.0562612
A_51_P145220	Nefm	NM_008691	ref|Mus musculus neurofilament, medium polypeptide (Nefm), mRNA [NM_008691]	0	-0.654761	-0.545713	0.233329	-0.680772	-0.437723
A_51_P145360	Sdk1	NM_177879	ref|Mus musculus sidekick homolog 1 (chicken) (Sdk1), mRNA [NM_177879]	0	0.6384	0.850488	-0.0385327	0.557453	0.750366
A_51_P145402	Tuba3a	NM_009446	ref|Mus musculus tubulin, alpha 3A (Tuba3a), mRNA [NM_009446]	0	0.130122	0.451454	0.0798281	0.133061	0.436934
A_51_P145433	Lin7c	NM_011699	ref|Mus musculus lin-7 homolog C (C. elegans) (Lin7c), mRNA [NM_011699]	0	0.452054	0.204159	-0.00175714	0.431269	0.184881
A_51_P145541	Rbms1	NM_020296	ref|Mus musculus RNA binding motif, single stranded interacting protein 1 (Rbms1), transcript variant 3, mRNA [NM_020296]	0	-0.300676	-0.499453	0.109211	-0.381996	-0.500474
A_51_P145631	Svip	NM_001160345	ref|Mus musculus small VCP/p97-interacting protein (Svip), transcript variant 1, mRNA [NM_001160345]	0	-0.376483	-0.464815	0.0712402	-0.366447	-0.310327
A_51_P145693	Cubn	NM_001081084	ref|Mus musculus cubilin (intrinsic factor-cobalamin receptor) (Cubn), mRNA [NM_001081084]	0	-0.122706	-0.302002	0.298629	-0.226247	-0.209794
A_51_P145735	Acyp1	NM_025421	ref|Mus musculus acylphosphatase 1, erythrocyte (common) type (Acyp1), mRNA [NM_025421]	0	-0.568477	-0.397565	0.0636267	-0.390639	-0.244934
A_51_P145883	Btk	NM_013482	ref|Mus musculus Bruton agammaglobulinemia tyrosine kinase (Btk), mRNA [NM_013482]	0	0.746782	0.877071	-0.248733	0.338718	0.891698
A_51_P145948	Neto1	NM_144946	ref|Mus musculus neuropilin (NRP) and tolloid (TLL)-like 1 (Neto1), mRNA [NM_144946]	0	1.2603	2.12895	0.0057469	0.994335	2.0564
A_51_P146382	ENSMUST00000155660	ENSMUST00000155660	ens|predicted gene 6483 [Source:MGI Symbol;Acc:MGI:3644574] [ENSMUST00000155660]	0	-0.247718	-0.172604	0.0138261	-0.26372	-0.114033
A_51_P146449	Dennd1a	NM_146122	ref|Mus musculus DENN/MADD domain containing 1A (Dennd1a), mRNA [NM_146122]	0	0.468174	0.611153	0.0954933	0.271332	0.538435
A_51_P146701	Nsdhl	AK156993	gb|Mus musculus activated spleen cDNA, RIKEN full-length enriched library, clone:F830111P16 product:unclassifiable, full insert sequence. [AK156993]	0	-0.866426	-0.554459	0.124138	-0.874349	-0.574398
A_51_P146726	Col19a1	NM_007733	ref|Mus musculus collagen, type XIX, alpha 1 (Col19a1), mRNA [NM_007733]	0	-0.806582	-0.557461	-0.0735417	-0.720747	-0.79377
A_51_P146753	Csf2rb2	NM_007781	ref|Mus musculus colony stimulating factor 2 receptor, beta 2, low-affinity (granulocyte-macrophage) (Csf2rb2), mRNA [NM_007781]	0	1.13311	1.04171	-0.142689	0.68796	0.803436
A_51_P146802	Rhobtb1	NM_001252638	ref|Mus musculus Rho-related BTB domain containing 1 (Rhobtb1), transcript variant 4, mRNA [NM_001252638]	0	0.693226	1.90541	-0.219222	0.628643	1.74087
A_51_P147034	Ica1l	NM_027407	ref|Mus musculus islet cell autoantigen 1-like (Ica1l), mRNA [NM_027407]	0	-0.540555	-0.778655	-0.0123406	-0.477738	-0.836112
A_51_P147274	Clec4a3	NM_153197	ref|Mus musculus C-type lectin domain family 4, member a3 (Clec4a3), transcript variant 1, mRNA [NM_153197]	0	0.461313	1.5721	-0.0536674	0.536301	1.34052
A_51_P147422	Kctd19	NM_177791	ref|Mus musculus potassium channel tetramerisation domain containing 19 (Kctd19), mRNA [NM_177791]	0	-0.655023	-0.769699	-0.0707451	-0.686147	-0.672084
A_51_P147562	Rmnd1	NM_025343	ref|Mus musculus required for meiotic nuclear division 1 homolog (S. cerevisiae) (Rmnd1), mRNA [NM_025343]	0	0.966449	1.30268	-0.0319773	0.916866	1.30808
A_51_P147878	Hipk1	AF077658	gb|Mus musculus homeodomain-interacting protein kinase 1 mRNA, complete cds. [AF077658]	0	0.734661	0.359638	0.0721872	0.656139	0.453997
A_51_P147942	Igf1	NM_010512	ref|Mus musculus insulin-like growth factor 1 (Igf1), transcript variant 1, mRNA [NM_010512]	0	-0.102828	1.37794	0.0442109	0.0235981	1.31148
A_51_P148208	Itsn2	NM_011365	ref|Mus musculus intersectin 2 (Itsn2), transcript variant 2, mRNA [NM_011365]	0	-0.153543	-0.248345	0.20434	-0.0128812	-0.130625
A_51_P148290	Adc	NM_172875	ref|Mus musculus arginine decarboxylase (Adc), mRNA [NM_172875]	0	0.718409	1.20959	0.0561684	0.730037	1.20945
A_51_P148311	Chic2	NM_028850	ref|Mus musculus cysteine-rich hydrophobic domain 2 (Chic2), mRNA [NM_028850]	0	0.214713	0.436564	0.0651488	0.417265	0.385883
A_51_P148355	Zfp710	NM_175433	ref|Mus musculus zinc finger protein 710 (Zfp710), transcript variant 1, mRNA [NM_175433]	0	0.0978833	0.222733	-0.106319	-0.00850863	0.21952
A_51_P148814	Ly6e	NM_008529	ref|Mus musculus lymphocyte antigen 6 complex, locus E (Ly6e), transcript variant 2, mRNA [NM_008529]	0	0.268614	1.01377	0.0258747	0.0979581	0.821176
A_51_P148828	Fgf1	NM_010197	ref|Mus musculus fibroblast growth factor 1 (Fgf1), mRNA [NM_010197]	0	-0.308501	-0.47309	-0.0341152	-0.406168	-0.560206
A_51_P148966	5730410E19Rik	AK017540	gb|Mus musculus 8 days embryo whole body cDNA, RIKEN full-length enriched library, clone:5730410E19 product:unclassifiable, full insert sequence. [AK017540]	0	-0.837325	-0.365548	0.252901	-0.780942	-1.42473
A_51_P149325	Psmd8	NM_026545	ref|Mus musculus proteasome (prosome, macropain) 26S subunit, non-ATPase, 8 (Psmd8), mRNA [NM_026545]	0	0.289124	0.414476	-0.0166793	0.29291	0.402996
A_51_P149422	Gng13	NM_022422	ref|Mus musculus guanine nucleotide binding protein (G protein), gamma 13 (Gng13), mRNA [NM_022422]	0	0.0985794	0.0866077	-0.0904556	0.611352	0.0438704
A_51_P149503	Diras1	NM_145217	ref|Mus musculus DIRAS family, GTP-binding RAS-like 1 (Diras1), mRNA [NM_145217]	0	-0.416075	-0.365618	-0.0218462	-0.45546	-0.329301
A_51_P149531	Olfr126	NM_146890	ref|Mus musculus olfactory receptor 126 (Olfr126), mRNA [NM_146890]	0	-0.422343	-0.210655	-0.350518	-1.47738	-0.368455
A_51_P149623	Gabrd	NM_008072	ref|Mus musculus gamma-aminobutyric acid (GABA) A receptor, subunit delta (Gabrd), mRNA [NM_008072]	0	-0.482351	-0.617141	-0.0413639	-0.220741	-0.707442
A_51_P150044	Rps6ka1	NM_009097	ref|Mus musculus ribosomal protein S6 kinase polypeptide 1 (Rps6ka1), mRNA [NM_009097]	0	0.78557	0.817131	-0.0876511	0.695704	0.880148
A_51_P150105	Ppnr	XR_035714	ref|PREDICTED: Mus musculus per-pentamer repeat gene (Ppnr), miscRNA [XR_035714]	0	-0.594727	-0.422857	0.129903	-0.983779	-0.260553
A_51_P150678	Tnfaip8l2	NM_027206	ref|Mus musculus tumor necrosis factor, alpha-induced protein 8-like 2 (Tnfaip8l2), mRNA [NM_027206]	0	0.798868	1.68246	0.031123	0.587023	1.3977
A_51_P151038	Pmpcb	NM_028431	ref|Mus musculus peptidase (mitochondrial processing) beta (Pmpcb), nuclear gene encoding mitochondrial protein, mRNA [NM_028431]	0	-0.225691	-0.249978	-0.043298	-0.20734	-0.268569
A_51_P151126	Cd52	NM_013706	ref|Mus musculus CD52 antigen (Cd52), mRNA [NM_013706]	0	0.671559	1.39378	-0.0494432	0.602603	1.21427
A_51_P151159	Klk7	NM_011872	ref|Mus musculus kallikrein related-peptidase 7 (chymotryptic, stratum corneum) (Klk7), mRNA [NM_011872]	0	1.21396	1.74078	-0.258704	1.31717	1.484
A_51_P151484	Atp1b1	NM_009721	ref|Mus musculus ATPase, Na+/K+ transporting, beta 1 polypeptide (Atp1b1), mRNA [NM_009721]	0	-0.407645	-0.59521	0.0893197	-0.466363	-0.473438
A_51_P151576	Gp1bb	NM_001001999	ref|Mus musculus glycoprotein Ib, beta polypeptide (Gp1bb), transcript variant 1, mRNA [NM_001001999]	0	0.740122	1.00284	-0.0929419	0.898411	0.896861
A_51_P151820	Urb1	NM_029497	ref|Mus musculus URB1 ribosome biogenesis 1 homolog (S. cerevisiae) (Urb1), mRNA [NM_029497]	0	-0.265078	-0.227795	0.193216	-0.200086	-0.229002
A_51_P151828	Flna	NM_010227	ref|Mus musculus filamin, alpha (Flna), mRNA [NM_010227]	0	0.435678	0.407686	-0.0251719	0.215664	0.468989
A_51_P151897	R3hcc1	NM_001146012	ref|Mus musculus R3H domain and coiled-coil containing 1 (R3hcc1), mRNA [NM_001146012]	0	0.39067	0.737587	0.0902394	0.416008	0.725878
A_51_P152073	Lrrtm1	ENSMUST00000020400	ens|leucine rich repeat transmembrane neuronal 1 [Source:MGI Symbol;Acc:MGI:2389173] [ENSMUST00000020400]	0	-0.0155136	0.0176851	0.605944	-0.173037	0.368941
A_51_P152199	Arpc2	NM_029711	ref|Mus musculus actin related protein 2/3 complex, subunit 2 (Arpc2), mRNA [NM_029711]	0	0.706162	0.718085	-0.0121719	0.645346	0.628358
A_51_P152423	D030056L22Rik	NM_177640	ref|Mus musculus RIKEN cDNA D030056L22 gene (D030056L22Rik), mRNA [NM_177640]	0	0.197067	0.338836	0.0731877	0.352169	0.521148
A_51_P152685	Pcnxl2	NM_175561	ref|Mus musculus pecanex-like 2 (Drosophila) (Pcnxl2), transcript variant 2, mRNA [NM_175561]	0	-0.779676	-0.932954	0.0683023	-0.755837	-0.745293
A_51_P152765	Stat5a	NM_011488	ref|Mus musculus signal transducer and activator of transcription 5A (Stat5a), transcript variant 1, mRNA [NM_011488]	0	0.836902	1.09234	0.0426913	1.00203	1.1709
A_51_P152797	2810039B14Rik	XR_105719	ref|PREDICTED: Mus musculus RIKEN cDNA 2810039B14 gene (2810039B14Rik), miscRNA [XR_105719]	0	-0.311318	-0.173461	-0.0360926	-0.158873	-0.369079
A_51_P152845	Trim24	NM_145076	ref|Mus musculus tripartite motif-containing 24 (Trim24), mRNA [NM_145076]	0	0.0882724	0.116902	0.0935491	0.194256	0.377235
A_51_P152990	Grem2	NM_011825	ref|Mus musculus gremlin 2 homolog, cysteine knot superfamily (Xenopus laevis) (Grem2), mRNA [NM_011825]	0	1.86175	1.80401	0.270253	1.66884	2.01845
A_51_P153053	Smpdl3a	NM_020561	ref|Mus musculus sphingomyelin phosphodiesterase, acid-like 3A (Smpdl3a), mRNA [NM_020561]	0	-0.535712	-0.455232	-0.0188255	-0.544179	-0.419473
A_51_P153224	Zdhhc12	NM_025428	ref|Mus musculus zinc finger, DHHC domain containing 12 (Zdhhc12), transcript variant 1, mRNA [NM_025428]	0	0.117813	-0.0407359	-0.0771503	0.30741	-0.0836491
A_51_P154684	Alyref	NM_011568	ref|Mus musculus Aly/REF export factor (Alyref), mRNA [NM_011568]	0	0.202947	0.010108	-0.0791601	0.331885	0.0472977
A_51_P154780	Vav1	NM_011691	ref|Mus musculus vav 1 oncogene (Vav1), transcript variant 1, mRNA [NM_011691]	0	0.900612	1.78983	0.17324	0.776694	1.4889
A_51_P155085	Dennd2a	NM_172477	ref|Mus musculus DENN/MADD domain containing 2A (Dennd2a), mRNA [NM_172477]	0	0.163611	0.423395	0.0878401	0.184505	0.546113
A_51_P155142	Cdca8	NM_026560	ref|Mus musculus cell division cycle associated 8 (Cdca8), mRNA [NM_026560]	0	0.496727	0.367479	-0.150756	0.396073	0.437256
A_51_P155196	Abtb2	NM_178890	ref|Mus musculus ankyrin repeat and BTB (POZ) domain containing 2 (Abtb2), mRNA [NM_178890]	0	-0.390587	-0.621253	-0.013612	-0.312254	-0.623768
A_51_P155234	Bnip3	NM_009760	ref|Mus musculus BCL2/adenovirus E1B interacting protein 3 (Bnip3), nuclear gene encoding mitochondrial protein, mRNA [NM_009760]	0	-0.51033	-0.708365	0.0936725	-0.467273	-0.68876
A_51_P155458	Dok7	ENSMUST00000114270	ens|docking protein 7 [Source:MGI Symbol;Acc:MGI:3584043] [ENSMUST00000114270]	0	-0.538465	-0.544627	0.0543016	-0.431187	-0.52221
A_51_P155574	Pura	NM_008989	ref|Mus musculus purine rich element binding protein A (Pura), mRNA [NM_008989]	0	-0.305661	-0.456797	0.118701	-0.487815	-0.325778
A_51_P155643	S100a11	NM_016740	ref|Mus musculus S100 calcium binding protein A11 (calgizzarin) (S100a11), mRNA [NM_016740]	0	1.36058	1.87495	-0.00977387	1.4085	1.84531
A_51_P155763	Ascc3	NM_198007	ref|Mus musculus activating signal cointegrator 1 complex subunit 3 (Ascc3), mRNA [NM_198007]	0	0.376073	0.271363	-0.00495486	0.372729	0.299684
A_51_P155813	Fam70a	NM_172930	ref|Mus musculus family with sequence similarity 70, member A (Fam70a), mRNA [NM_172930]	0	-1.18608	-1.49428	0.0466371	-1.04689	-1.32347
A_51_P155966	Mnd1	NM_029797	ref|Mus musculus meiotic nuclear divisions 1 homolog (S. cerevisiae) (Mnd1), mRNA [NM_029797]	0	-0.377765	-0.811381	0.0922407	-0.196693	-0.763177
A_51_P156158	Phlpp1	NM_133821	ref|Mus musculus PH domain and leucine rich repeat protein phosphatase 1 (Phlpp1), mRNA [NM_133821]	0	-0.31827	-0.263274	0.0846758	-0.376921	-0.177052
A_51_P156309	AK047917	AK047917	gb|Mus musculus 16 days embryo head cDNA, RIKEN full-length enriched library, clone:C130021K09 product:unclassifiable, full insert sequence. [AK047917]	0	0.266316	0.195919	0.641475	-0.547142	0.812056
A_51_P156334	Trpm8	NM_134252	ref|Mus musculus transient receptor potential cation channel, subfamily M, member 8 (Trpm8), mRNA [NM_134252]	0	-1.04357	-1.23898	0.00396047	-1.07087	-1.11238
A_51_P156438	Slc25a33	NM_027460	ref|Mus musculus solute carrier family 25, member 33 (Slc25a33), nuclear gene encoding mitochondrial protein, mRNA [NM_027460]	0	-0.321561	-0.335286	0.0739605	-0.252501	-0.294006
A_51_P156526	Atp2b3	AK032322	gb|Mus musculus adult male olfactory brain cDNA, RIKEN full-length enriched library, clone:6430519O13 product:PLASMA MEMBRANE CALCIUM-TRANSPORTING ATPASE 3 (EC 3.6.3.8) (PMCA3) (PLASMA MEMBRANE CALCIUM PUMP ISOFORM 3) (PLASMA MEMBRANE CALCIUM ATPASE ISOFO	0	-0.635463	-0.964251	-0.00948701	-0.590607	-0.811077
A_51_P156740	Nt5e	NM_011851	ref|Mus musculus 5' nucleotidase, ecto (Nt5e), mRNA [NM_011851]	0	0.295084	-0.255363	-0.118004	0.298616	-0.547666
A_51_P156857	2010002N04Rik	NM_134133	ref|Mus musculus RIKEN cDNA 2010002N04 gene (2010002N04Rik), mRNA [NM_134133]	0	2.78713	2.85265	-0.0529335	2.6616	2.68494
A_51_P156868	Gmfg	NM_022024	ref|Mus musculus glia maturation factor, gamma (Gmfg), transcript variant 1, mRNA [NM_022024]	0	0.910903	1.49781	-0.102691	0.811575	1.371
A_51_P157112	Serpina3c	NM_008458	ref|Mus musculus serine (or cysteine) peptidase inhibitor, clade A, member 3C (Serpina3c), mRNA [NM_008458]	0	-0.618077	-0.66532	0.328057	-0.36999	-0.693755
A_51_P157270	3830431G21Rik	NM_001177503	ref|Mus musculus RIKEN cDNA 3830431G21 gene (3830431G21Rik), mRNA [NM_001177503]	0	-0.950296	-0.961199	0.00154826	-0.991416	-0.983153
A_51_P157840	Chst1	NM_023850	ref|Mus musculus carbohydrate (keratan sulfate Gal-6) sulfotransferase 1 (Chst1), mRNA [NM_023850]	0	0.474475	0.885732	0.00301402	0.479238	0.839272
A_51_P157994	Dab2	NM_001037905	ref|Mus musculus disabled homolog 2 (Drosophila) (Dab2), transcript variant 3, mRNA [NM_001037905]	0	0.843119	1.49185	-0.0874065	0.752449	1.17805
A_51_P158018	Bend5	NM_026279	ref|Mus musculus BEN domain containing 5 (Bend5), transcript variant 1, mRNA [NM_026279]	0	0.998106	1.06168	0.102087	1.13198	1.25499
A_51_P158538	Zfp36	NM_011756	ref|Mus musculus zinc finger protein 36 (Zfp36), mRNA [NM_011756]	0	0.640811	0.800882	0.117436	0.535987	0.613711
A_51_P158772	Elof1	NM_170777	ref|Mus musculus elongation factor 1 homolog (ELF1, S. cerevisiae) (Elof1), mRNA [NM_170777]	0	0.37482	0.301298	-0.0861695	0.452385	0.383857
A_51_P158915	AK084762	AK084762	gb|Mus musculus 13 days embryo heart cDNA, RIKEN full-length enriched library, clone:D330040F03 product:unclassifiable, full insert sequence. [AK084762]	0	0.181637	-0.522663	0.686391	-1.19044	-0.532652
A_51_P159113	Hr	NM_021877	ref|Mus musculus hairless (Hr), mRNA [NM_021877]	0	0.860146	0.669268	0.0306948	0.92476	0.757719
A_51_P159194	Junb	NM_008416	ref|Mus musculus Jun-B oncogene (Junb), mRNA [NM_008416]	0	0.537167	0.459467	-0.199115	0.60363	0.1411
A_51_P159402	Gcat	NM_013847	ref|Mus musculus glycine C-acetyltransferase (2-amino-3-ketobutyrate-coenzyme A ligase) (Gcat), nuclear gene encoding mitochondrial protein, transcript variant 1, mRNA [NM_013847]	0	-0.264146	-0.460326	-0.0361016	-0.0786028	-0.423967
A_51_P159453	Serpina3n	NM_009252	ref|Mus musculus serine (or cysteine) peptidase inhibitor, clade A, member 3N (Serpina3n), mRNA [NM_009252]	0	0.438577	0.32156	0.0373652	0.577564	0.053575
A_51_P159610	Ccdc120	NM_207202	ref|Mus musculus coiled-coil domain containing 120 (Ccdc120), mRNA [NM_207202]	0	-0.589929	-0.409178	0.176865	-0.260653	-0.461551
A_51_P159863	Slc4a10	NM_033552	ref|Mus musculus solute carrier family 4, sodium bicarbonate cotransporter-like, member 10 (Slc4a10), transcript variant 2, mRNA [NM_033552]	0	-0.823486	-0.0936759	0.0122582	-1.43983	-0.679818
A_51_P160673	Kcne1l	NM_021487	ref|Mus musculus potassium voltage-gated channel, Isk-related family, member 1-like, pseudogene (Kcne1l), mRNA [NM_021487]	0	-0.667052	-0.871257	-0.121834	-0.388162	-0.900005
A_51_P160713	Alb	NM_009654	ref|Mus musculus albumin (Alb), mRNA [NM_009654]	0	0.585443	0.417305	-0.00631623	0.897588	1.45516
A_51_P160754	Apobec1	NM_031159	ref|Mus musculus apolipoprotein B mRNA editing enzyme, catalytic polypeptide 1 (Apobec1), transcript variant 1, mRNA [NM_031159]	0	0.316345	0.924506	0.169239	0.103159	0.924301
A_51_P160858	Gnat1	NM_008140	ref|Mus musculus guanine nucleotide binding protein, alpha transducing 1 (Gnat1), mRNA [NM_008140]	0	0.279826	0.392658	-0.397166	1.19949	-0.162004
A_51_P161131	5730507C01Rik	NM_001033157	ref|Mus musculus RIKEN cDNA 5730507C01 gene (5730507C01Rik), transcript variant 2, mRNA [NM_001033157]	0	0.451998	0.554049	-0.102687	0.417076	0.487299
A_51_P161248	Scg3	NM_009130	ref|Mus musculus secretogranin III (Scg3), transcript variant 1, mRNA [NM_009130]	0	-0.574912	-0.683641	-0.0718119	-0.376055	-0.711086
A_51_P161362	Gnl2	NM_145552	ref|Mus musculus guanine nucleotide binding protein-like 2 (nucleolar) (Gnl2), mRNA [NM_145552]	0	0.395533	0.177481	0.0167709	0.398309	0.23534
A_51_P161429	Snx11	NM_028965	ref|Mus musculus sorting nexin 11 (Snx11), mRNA [NM_028965]	0	-0.392555	-0.479481	-0.0091837	-0.396456	-0.492568
A_51_P161793	Chrnb3	NM_173212	ref|Mus musculus cholinergic receptor, nicotinic, beta polypeptide 3 (Chrnb3), transcript variant 1, mRNA [NM_173212]	0	-1.71154	-0.872314	0.252057	-1.55192	-1.01369
A_51_P162098	Ndufaf4	NM_026742	ref|Mus musculus NADH dehydrogenase (ubiquinone) 1 alpha subcomplex, assembly factor 4 (Ndufaf4), nuclear gene encoding mitochondrial protein, mRNA [NM_026742]	0	0.214673	0.38056	0.0374615	0.45645	0.518111
A_51_P162116	Mblac1	NM_177878	ref|Mus musculus metallo-beta-lactamase domain containing 1 (Mblac1), mRNA [NM_177878]	0	-0.0367221	0.206007	-0.13335	0.0675694	0.274745
A_51_P162326	LOC100505088	XR_107730	ref|PREDICTED: Mus musculus hypothetical LOC100505088 (LOC100505088), partial miscRNA [XR_107730]	0	0.119015	0.319229	0.0336903	-0.0253638	0.427493
A_51_P162357	Ppp1r1c	AK051449	gb|Mus musculus 12 days embryo spinal ganglion cDNA, RIKEN full-length enriched library, clone:D130049J07 product:hypothetical protein, full insert sequence. [AK051449]	0	-0.899969	-1.21284	-0.042719	-0.769218	-1.14688
A_51_P162373	Atp5b	ENSMUST00000144918	ens|ATP synthase, H+ transporting mitochondrial F1 complex, beta subunit [Source:MGI Symbol;Acc:MGI:107801] [ENSMUST00000144918]	0	-0.0860195	-0.0835491	0.127691	-0.287422	0.228063
A_51_P162437	Bcr	NM_001081412	ref|Mus musculus breakpoint cluster region (Bcr), mRNA [NM_001081412]	0	-0.485136	-0.593887	0.0686435	-0.362306	-0.497754
A_51_P162671	Folr2	NM_008035	ref|Mus musculus folate receptor 2 (fetal) (Folr2), mRNA [NM_008035]	0	0.502033	2.84375	-0.0207959	0.519637	2.33395
A_51_P162786	Ublcp1	NM_024475	ref|Mus musculus ubiquitin-like domain containing CTD phosphatase 1 (Ublcp1), mRNA [NM_024475]	0	-0.548216	-0.583408	0.0896068	-0.487004	-0.430434
A_51_P163252	Schip1	NM_013928	ref|Mus musculus schwannomin interacting protein 1 (Schip1), transcript variant 4, mRNA [NM_013928]	0	0.58009	0.617168	-0.0114813	0.615963	0.766407
A_51_P163354	Ogdhl	NM_001081130	ref|Mus musculus oxoglutarate dehydrogenase-like (Ogdhl), nuclear gene encoding mitochondrial protein, mRNA [NM_001081130]	0	-0.554744	-0.168285	0.0735765	-0.59953	-0.0712435
A_51_P163778	2810025M15Rik	NR_027984	ref|Mus musculus RIKEN cDNA 2810025M15 gene (2810025M15Rik), non-coding RNA [NR_027984]	0	0.459699	0.651396	-0.0234521	0.570953	0.695668
A_51_P163867	Ppp4r1	NM_146081	ref|Mus musculus protein phosphatase 4, regulatory subunit 1 (Ppp4r1), transcript variant 1, mRNA [NM_146081]	0	0.997106	1.05374	0.0376949	1.03308	0.999709
A_51_P163906	Tln2	NM_001081242	ref|Mus musculus talin 2 (Tln2), mRNA [NM_001081242]	0	-0.564595	-0.780108	0.0338004	-0.525809	-0.662868
A_51_P164014	Cenpe	NM_173762	ref|Mus musculus centromere protein E (Cenpe), mRNA [NM_173762]	0	0.570987	0.317183	0.0800763	0.276652	0.666408
A_51_P164203	Nme4	NM_019731	ref|Mus musculus non-metastatic cells 4, protein expressed in (Nme4), nuclear gene encoding mitochondrial protein, mRNA [NM_019731]	0	0.399271	0.492316	-0.121286	0.447603	0.267677
A_51_P164286	Sh3kbp1	NM_021389	ref|Mus musculus SH3-domain kinase binding protein 1 (Sh3kbp1), transcript variant 2, mRNA [NM_021389]	0	0.488994	0.61725	-0.011494	0.368894	0.520347
A_51_P164347	Mgat5	AK015544	gb|Mus musculus adult male testis cDNA, RIKEN full-length enriched library, clone:4930471A21 product:unclassifiable, full insert sequence. [AK015544]	0	-0.691907	-0.535212	0.0615439	-0.602979	-0.520559
A_51_P164495	Dda1	NM_025600	ref|Mus musculus DET1 and DDB1 associated 1 (Dda1), mRNA [NM_025600]	0	0.284112	0.452379	0.0404046	0.321164	0.484578
A_51_P164605	Gnaz	NM_010311	ref|Mus musculus guanine nucleotide binding protein, alpha z subunit (Gnaz), mRNA [NM_010311]	0	-0.404925	-0.0563739	0.0744498	-0.311691	-0.0975915
A_51_P164895	Slc25a36	NM_138756	ref|Mus musculus solute carrier family 25, member 36 (Slc25a36), mRNA [NM_138756]	0	-0.364475	-0.35341	-0.0119599	-0.289238	-0.360266
A_51_P164998	Stmn2	NM_025285	ref|Mus musculus stathmin-like 2 (Stmn2), mRNA [NM_025285]	0	0.313544	0.557724	-0.0540881	0.266148	0.426848
A_51_P165082	Tmem191c	NM_177473	ref|Mus musculus transmembrane protein 191C (Tmem191c), mRNA [NM_177473]	0	-0.527512	-0.520894	0.0529567	-0.443761	-0.410861
A_51_P165304	9630041G16Rik	AK079356	gb|Mus musculus 16 days neonate cerebellum cDNA, RIKEN full-length enriched library, clone:9630041G16 product:unclassifiable, full insert sequence. [AK079356]	0	-1.09703	-1.2884	0.113822	-1.30571	-1.11817
A_51_P165342	Anxa2	NM_007585	ref|Mus musculus annexin A2 (Anxa2), mRNA [NM_007585]	0	0.174469	0.51585	0.0534808	0.195887	0.397574
A_51_P165704	Mcm7	NM_008568	ref|Mus musculus minichromosome maintenance deficient 7 (S. cerevisiae) (Mcm7), mRNA [NM_008568]	0	0.610701	0.448364	0.0360048	0.568846	0.53062
A_51_P165834	Dclk2	NM_027539	ref|Mus musculus doublecortin-like kinase 2 (Dclk2), transcript variant 2, mRNA [NM_027539]	0	-0.442725	-0.499283	0.095993	-0.428214	-0.321788
A_51_P166023	Hip1	NM_146001	ref|Mus musculus huntingtin interacting protein 1 (Hip1), mRNA [NM_146001]	0	-0.703057	-0.796643	0.189232	-0.716904	-0.658059
A_51_P166244	Osbpl1a	NM_207530	ref|Mus musculus oxysterol binding protein-like 1A (Osbpl1a), transcript variant 1, mRNA [NM_207530]	0	-0.335211	-0.553362	-0.062144	-0.476016	-0.427172
A_51_P166339	Avil	NM_009635	ref|Mus musculus advillin (Avil), mRNA [NM_009635]	0	-0.331538	0.0109852	0.0893892	-0.378239	-0.203303
A_51_P166394	Ap1s1	NM_007457	ref|Mus musculus adaptor protein complex AP-1, sigma 1 (Ap1s1), mRNA [NM_007457]	0	0.758556	0.938914	-0.0294164	0.80166	0.982531
A_51_P166648	4931408A02Rik	NM_027627	ref|Mus musculus RIKEN cDNA 4931408A02 gene (4931408A02Rik), transcript variant 2, mRNA [NM_027627]	0	-0.344162	-0.516541	0.0418329	-0.294255	-0.380511
A_51_P166740	Kcnj4	NM_008427	ref|Mus musculus potassium inwardly-rectifying channel, subfamily J, member 4 (Kcnj4), mRNA [NM_008427]	0	-0.533971	-1.10594	0.311254	-0.442895	-0.81772
A_51_P166873	Tmem79	NM_024246	ref|Mus musculus transmembrane protein 79 (Tmem79), mRNA [NM_024246]	0	-0.304819	-0.656623	0.0151509	-0.0972992	-0.752695
A_51_P166886	Saa2	NM_011314	ref|Mus musculus serum amyloid A 2 (Saa2), mRNA [NM_011314]	0	3.76053	1.59321	0.0367237	3.66381	1.50311
A_51_P167237	Cask	NM_009806	ref|Mus musculus calcium/calmodulin-dependent serine protein kinase (MAGUK family) (Cask), mRNA [NM_009806]	0	0.299677	0.530095	0.150266	0.429277	0.710342
A_51_P167313	Pgbd5	NM_171824	ref|Mus musculus piggyBac transposable element derived 5 (Pgbd5), mRNA [NM_171824]	0	-0.432513	-0.389321	0.0589925	-0.380072	-0.391392
A_51_P167803	Pde1b	NM_008800	ref|Mus musculus phosphodiesterase 1B, Ca2+-calmodulin dependent (Pde1b), mRNA [NM_008800]	0	-0.456584	-0.383251	-0.0552412	-0.557944	-0.244711
A_51_P167857	Appl1	NM_145221	ref|Mus musculus adaptor protein, phosphotyrosine interaction, PH domain and leucine zipper containing 1 (Appl1), mRNA [NM_145221]	0	0.269632	0.0573663	0.00309314	0.298237	0.0994007
A_51_P167971	Bace1	NM_011792	ref|Mus musculus beta-site APP cleaving enzyme 1 (Bace1), transcript variant 1, mRNA [NM_011792]	0	-0.43367	-0.403586	-0.0203361	-0.405355	-0.385737
A_51_P167979	Kcnt2	NM_001081027	ref|Mus musculus potassium channel, subfamily T, member 2 (Kcnt2), mRNA [NM_001081027]	0	-0.66329	-0.480513	-0.0144462	-0.637542	-0.450937
A_51_P168172	Ammecr1l	AK030009	gb|Mus musculus adult male testis cDNA, RIKEN full-length enriched library, clone:4932415E21 product:weakly similar to AMMECR1 PROTEIN [Homo sapiens], full insert sequence. [AK030009]	0	-0.0387262	-0.514227	0.0362536	-0.909351	-0.0221698
A_51_P168662	Prpf8	NM_138659	ref|Mus musculus pre-mRNA processing factor 8 (Prpf8), mRNA [NM_138659]	0	-0.28884	-0.235409	-0.0272416	-0.411496	-0.383238
A_51_P169061	Lpcat2	NM_173014	ref|Mus musculus lysophosphatidylcholine acyltransferase 2 (Lpcat2), mRNA [NM_173014]	0	0.284454	0.680674	0.0678871	0.236415	0.714021
A_51_P169087	Gls2	NM_001033264	ref|Mus musculus glutaminase 2 (liver, mitochondrial) (Gls2), nuclear gene encoding mitochondrial protein, mRNA [NM_001033264]	0	-0.674012	-0.631378	0.0457272	-0.536002	-0.574103
A_51_P169516	Ppp1r3d	NM_001085501	ref|Mus musculus protein phosphatase 1, regulatory subunit 3D (Ppp1r3d), mRNA [NM_001085501]	0	0.396669	0.542531	-0.0230873	0.481336	0.48465
A_51_P169564	5730455P16Rik	NM_027472	ref|Mus musculus RIKEN cDNA 5730455P16 gene (5730455P16Rik), mRNA [NM_027472]	0	-0.498243	-0.513414	0.131964	-0.438887	-0.399174
A_51_P169671	Reg3b	NM_011036	ref|Mus musculus regenerating islet-derived 3 beta (Reg3b), mRNA [NM_011036]	0	0.333232	2.69441	-0.265256	0.898307	2.43897
A_51_P169696	Gpr77	NM_176912	ref|Mus musculus G protein-coupled receptor 77 (Gpr77), transcript variant 1, mRNA [NM_176912]	0	0.299159	0.903939	-0.0160166	0.413173	0.839674
A_51_P169714	Shc2	NM_001024539	ref|Mus musculus SHC (Src homology 2 domain containing) transforming protein 2 (Shc2), mRNA [NM_001024539]	0	0.473765	0.603497	-0.00774604	0.54503	0.573676
A_51_P169850	Tbk1	NM_019786	ref|Mus musculus TANK-binding kinase 1 (Tbk1), mRNA [NM_019786]	0	-0.0953552	-0.380699	0.0172981	-0.00084735	-0.278342
A_51_P169880	Zbtb3	NM_133759	ref|Mus musculus zinc finger and BTB domain containing 3 (Zbtb3), transcript variant 2, mRNA [NM_133759]	0	0.472239	0.651621	-0.000272663	0.652303	0.689155
A_51_P170178	B3gnt8	NM_146184	ref|Mus musculus UDP-GlcNAc:betaGal beta-1,3-N-acetylglucosaminyltransferase 8 (B3gnt8), transcript variant 1, mRNA [NM_146184]	0	-0.87851	-0.827799	0.0202935	-0.814855	-0.860591
A_51_P170476	Kcns1	NM_008435	ref|Mus musculus K+ voltage-gated channel, subfamily S, 1 (Kcns1), mRNA [NM_008435]	0	-1.0904	-0.868414	0.203483	-1.10594	-0.792959
A_51_P170536	Mycbpap	NM_170671	ref|Mus musculus MYCBP associated protein (Mycbpap), mRNA [NM_170671]	0	-0.229976	-0.459394	0.00583213	-0.223422	-0.34812
A_51_P170565	4933411G11Rik	NM_177880	ref|Mus musculus RIKEN cDNA 4933411G11Rik gene (4933411G11Rik), mRNA [NM_177880]	0	2.14742	1.58587	0.533662	2.08725	1.72223
A_51_P170641	Dcaf4	NM_030246	ref|Mus musculus DDB1 and CUL4 associated factor 4 (Dcaf4), transcript variant 2, mRNA [NM_030246]	0	-0.715101	-0.728394	-0.154142	-0.821283	-0.792483
A_51_P170911	Ptpn9	NM_019651	ref|Mus musculus protein tyrosine phosphatase, non-receptor type 9 (Ptpn9), mRNA [NM_019651]	0	-0.279551	-0.372953	0.0938874	-0.113329	-0.434525
A_51_P171075	Csf2	NM_009969	ref|Mus musculus colony stimulating factor 2 (granulocyte-macrophage) (Csf2), mRNA [NM_009969]	0	1.31811	1.21721	0.0542669	0.624133	1.39169
A_51_P171107	Tmem35	NM_026239	ref|Mus musculus transmembrane protein 35 (Tmem35), mRNA [NM_026239]	0	-1.09977	-1.15927	-0.126743	-0.856297	-0.959475
A_51_P171533	2900006K08Rik	NM_028377	ref|Mus musculus RIKEN cDNA 2900006K08 gene (2900006K08Rik), mRNA [NM_028377]	0	-0.167501	-0.480551	0.182198	0.0915794	-0.372084
A_51_P171772	Bcl11b	NM_021399	ref|Mus musculus B-cell leukemia/lymphoma 11B (Bcl11b), transcript variant 2, mRNA [NM_021399]	0	-0.990501	-0.809893	0.137153	-0.796398	-0.739644
A_51_P171883	Palmd	NM_023245	ref|Mus musculus palmdelphin (Palmd), mRNA [NM_023245]	0	-0.223023	-0.617765	0.0765786	-0.142812	-0.435013
A_51_P172131	D4Bwg0951e	NM_026821	ref|Mus musculus DNA segment, Chr 4, Brigham & Women's Genetics 0951 expressed (D4Bwg0951e), mRNA [NM_026821]	0	-0.801481	-1.0353	-0.0650552	-0.803211	-1.00772
A_51_P172168	Fcrls	NM_030707	ref|Mus musculus Fc receptor-like S, scavenger receptor (Fcrls), mRNA [NM_030707]	0	1.21581	2.53757	-0.382012	0.977283	1.99637
A_51_P172241	TC1643662	TC1643662	Unknown	0	-0.747335	-0.605023	0.354188	-0.425627	-0.388363
A_51_P172424	Krtap4-16	NM_001013823	ref|Mus musculus keratin associated protein 4-16 (Krtap4-16), mRNA [NM_001013823]	0	0.999208	1.77307	-0.371303	0.0867631	1.65389
A_51_P172727	5730419I09Rik	NM_029081	ref|Mus musculus RIKEN cDNA 5730419I09 gene (5730419I09Rik), transcript variant 1, mRNA [NM_029081]	0	-0.379341	-0.542013	0.0890561	-0.401463	-0.437129
A_51_P172752	Gpatch4	NM_025663	ref|Mus musculus G patch domain containing 4 (Gpatch4), transcript variant 1, mRNA [NM_025663]	0	0.44797	0.246964	-0.0568664	0.523353	0.336668
A_51_P172801	Memo1	NM_133771	ref|Mus musculus mediator of cell motility 1 (Memo1), mRNA [NM_133771]	0	0.278294	0.334993	-0.0303744	0.296582	0.391782
A_51_P172853	Cd14	NM_009841	ref|Mus musculus CD14 antigen (Cd14), mRNA [NM_009841]	0	0.52513	1.23282	-0.0135733	0.49657	1.07267
A_51_P173022	Nsmce1	NM_026330	ref|Mus musculus non-SMC element 1 homolog (S. cerevisiae) (Nsmce1), mRNA [NM_026330]	0	0.248362	0.167004	-0.147422	0.214243	0.0112425
A_51_P173114	Cdhr1	NM_130878	ref|Mus musculus cadherin-related family member 1 (Cdhr1), mRNA [NM_130878]	0	0.23184	0.601126	0.0979435	0.384814	0.573875
A_51_P173224	Kcnh8	NM_001031811	ref|Mus musculus potassium voltage-gated channel, subfamily H (eag-related), member 8 (Kcnh8), mRNA [NM_001031811]	0	-0.425911	-0.347242	0.0816294	-0.369004	-0.276525
A_51_P173459	E130304F04Rik	NM_175538	ref|Mus musculus RIKEN cDNA E130304F04 gene (E130304F04Rik), mRNA [NM_175538]	0	-0.856903	-0.777287	0.366345	-0.450142	-0.480601
A_51_P173656	Tubg2	NM_134028	ref|Mus musculus tubulin, gamma 2 (Tubg2), mRNA [NM_134028]	0	-0.53775	-0.541512	-0.0675581	-0.36499	-0.520907
A_51_P173678	Slc10a6	NM_029415	ref|Mus musculus solute carrier family 10 (sodium/bile acid cotransporter family), member 6 (Slc10a6), mRNA [NM_029415]	0	0.923261	0.646462	0.00742373	1.18806	0.567359
A_51_P173692	Lingo4	NM_177250	ref|Mus musculus leucine rich repeat and Ig domain containing 4 (Lingo4), mRNA [NM_177250]	0	-1.22067	-1.28192	0.148102	-1.43985	-0.84076
A_51_P173858	Apba2	NM_007461	ref|Mus musculus amyloid beta (A4) precursor protein-binding, family A, member 2 (Apba2), mRNA [NM_007461]	0	0.702435	1.38175	0.166731	0.702485	1.32391
A_51_P173957	Herc1	AK085186	gb|Mus musculus 13 days embryo lung cDNA, RIKEN full-length enriched library, clone:D430050I15 product:hypothetical protein, full insert sequence. [AK085186]	0	-0.198605	-0.0137063	0.517616	-0.968109	-0.578193
A_51_P173961	Pdrg1	NM_178939	ref|Mus musculus p53 and DNA damage regulated 1 (Pdrg1), mRNA [NM_178939]	0	0.30013	0.312269	-0.139389	0.239899	0.38512
A_51_P174061	Tnik	NM_026910	ref|Mus musculus TRAF2 and NCK interacting kinase (Tnik), transcript variant 1, mRNA [NM_026910]	0	1.27592	1.55585	0.0711601	1.20801	1.58939
A_51_P174264	C2cd4c	NM_198614	ref|Mus musculus C2 calcium-dependent domain containing 4C (C2cd4c), transcript variant 1, mRNA [NM_198614]	0	-0.402115	-0.527008	0.224475	-0.363371	-0.472562
A_51_P174314	Robo1	NM_019413	ref|Mus musculus roundabout homolog 1 (Drosophila) (Robo1), mRNA [NM_019413]	0	-0.450051	-0.573707	0.14045	-0.446503	-0.275181
A_51_P174362	Unkl	NM_028789	ref|Mus musculus unkempt-like (Drosophila) (Unkl), transcript variant 2, mRNA [NM_028789]	0	-0.564108	-0.598319	0.0558099	-0.389954	-0.47484
A_51_P174434	Cenpj	NM_001014996	ref|Mus musculus centromere protein J (Cenpj), mRNA [NM_001014996]	0	-0.352055	-0.495129	-0.00652827	-0.384463	-0.492595
A_51_P174743	Sec24a	ENSMUST00000154325	ens|Sec24 related gene family, member A (S. cerevisiae) [Source:MGI Symbol;Acc:MGI:1924621] [ENSMUST00000154325]	0	-1.25455	-0.281505	0.0467932	-1.60455	-0.171951
A_51_P174854	Maged1	NM_019791	ref|Mus musculus melanoma antigen, family D, 1 (Maged1), mRNA [NM_019791]	0	0.153165	0.379293	0.0838152	0.169788	0.317252
A_51_P174864	Rnf41	NM_001164237	ref|Mus musculus ring finger protein 41 (Rnf41), transcript variant 1, mRNA [NM_001164237]	0	-0.0414513	-0.248407	-0.0890398	0.156956	-0.181364
A_51_P174996	Slc17a6	NM_080853	ref|Mus musculus solute carrier family 17 (sodium-dependent inorganic phosphate cotransporter), member 6 (Slc17a6), mRNA [NM_080853]	0	0.290578	-0.0627135	0.0765163	0.416197	0.25566
A_51_P175069	Adamts10	NM_172619	ref|Mus musculus a disintegrin-like and metallopeptidase (reprolysin type) with thrombospondin type 1 motif, 10 (Adamts10), transcript variant 1, mRNA [NM_172619]	0	-0.254139	-0.147259	-0.00773034	-0.569781	-0.26952
A_51_P175303	Tle2	NM_019725	ref|Mus musculus transducin-like enhancer of split 2, homolog of Drosophila E(spl) (Tle2), transcript variant 1, mRNA [NM_019725]	0	-0.371939	-0.315477	0.0638274	-0.429659	-0.241184
A_51_P175483	Grk6	NM_011938	ref|Mus musculus G protein-coupled receptor kinase 6 (Grk6), transcript variant 2, mRNA [NM_011938]	0	0.583582	0.626328	0.0785798	0.66102	0.537478
A_51_P175581	Pcmtd1	NM_183028	ref|Mus musculus protein-L-isoaspartate (D-aspartate) O-methyltransferase domain containing 1 (Pcmtd1), mRNA [NM_183028]	0	-0.187944	-0.244495	0.0396648	-0.329312	-0.155211
A_51_P175681	Gm8995	XR_001627	ref|PREDICTED: Mus musculus predicted gene 8995 (Gm8995), miscRNA [XR_001627]	0	0.189905	0.424008	0.0223385	0.0281224	0.577991
A_51_P175699	Mtfp1	NM_026443	ref|Mus musculus mitochondrial fission process 1 (Mtfp1), nuclear gene encoding mitochondrial protein, mRNA [NM_026443]	0	-0.928089	-0.677499	0.0625131	-0.801771	-0.509654
A_51_P175858	Cyb5r2	NM_177216	ref|Mus musculus cytochrome b5 reductase 2 (Cyb5r2), transcript variant 2, mRNA [NM_177216]	0	0.518283	0.986006	0.122637	0.597709	1.23782
A_51_P175945	Tmem74	NM_175502	ref|Mus musculus transmembrane protein 74 (Tmem74), mRNA [NM_175502]	0	-0.422127	-0.81051	0.06994	-0.266822	-0.690141
A_51_P175988	Htr3a	M74425	gb|Mouse serotonin-gated ion channel (5HT3) mRNA, complete cds. [M74425]	0	-0.239885	-0.521278	-0.0270119	-0.378767	-0.730846
A_51_P176154	Sirpb1b	NM_001173460	ref|Mus musculus signal-regulatory protein beta 1B (Sirpb1b), mRNA [NM_001173460]	0	1.03366	1.42318	0.120274	0.931561	1.4016
A_51_P176352	Ndrg2	NM_013864	ref|Mus musculus N-myc downstream regulated gene 2 (Ndrg2), transcript variant 1, mRNA [NM_013864]	0	0.137448	0.362726	0.114155	0.163637	0.42893
A_51_P176377	Usp25	NM_013918	ref|Mus musculus ubiquitin specific peptidase 25 (Usp25), mRNA [NM_013918]	0	-0.24084	-0.488618	0.148099	-0.320732	-0.298475
A_51_P176474	Kndc1	NM_177261	ref|Mus musculus kinase non-catalytic C-lobe domain (KIND) containing 1 (Kndc1), mRNA [NM_177261]	0	-1.3176	-1.2679	0.136895	-1.35542	-1.15045
A_51_P176522	Patz1	AB029397	gb|Mus musculus mazr mRNA for transcription factor MAZR, complete cds. [AB029397]	0	-0.203233	-0.129026	-0.00643965	-0.578412	-0.184034
A_51_P176912	Hlcs	NM_139145	ref|Mus musculus holocarboxylase synthetase (biotin- [propriony-Coenzyme A-carboxylase (ATP-hydrolysing)] ligase) (Hlcs), mRNA [NM_139145]	0	-0.505474	-0.645936	0.0937047	-0.303026	-0.471477
A_51_P176972	Amigo2	NM_178114	ref|Mus musculus adhesion molecule with Ig like domain 2 (Amigo2), transcript variant 1, mRNA [NM_178114]	0	-0.656706	-0.593828	-0.0419987	-0.823664	-0.851636
A_51_P177392	Tacc2	AB041546	gb|Mus musculus brain cDNA, clone MNCb-3527, similar to AF220152 TACC2 (Homo sapiens). [AB041546]	0	-0.665766	-0.744204	-0.0043171	-0.597642	-0.517278
A_51_P177605	C130022K22Rik	NM_172730	ref|Mus musculus RIKEN cDNA C130022K22 gene (C130022K22Rik), mRNA [NM_172730]	0	0.50827	0.570183	0.0964568	0.619062	0.754668
A_51_P177744	Zc3hav1	NM_028864	ref|Mus musculus zinc finger CCCH type, antiviral 1 (Zc3hav1), transcript variant 2, mRNA [NM_028864]	0	0.573229	0.997565	0.0127771	0.655014	0.836937
A_51_P178083	Resp18	NM_009049	ref|Mus musculus regulated endocrine-specific protein 18 (Resp18), mRNA [NM_009049]	0	-0.358598	-0.606604	-0.0233718	-0.186694	-0.483934
A_51_P178114	Ephx3	NM_001033163	ref|Mus musculus epoxide hydrolase 3 (Ephx3), mRNA [NM_001033163]	0	0.840698	0.97307	0.0112078	0.740476	0.883358
A_51_P178392	Ttc18	NM_001163638	ref|Mus musculus tetratricopeptide repeat domain 18 (Ttc18), transcript variant 1, mRNA [NM_001163638]	0	-0.336834	-0.73968	0.162913	-0.200987	-0.32396
A_51_P178646	Rpp21	NM_026308	ref|Mus musculus ribonuclease P 21 subunit (human) (Rpp21), mRNA [NM_026308]	0	0.265138	0.194124	-0.0509804	0.304883	0.253975
A_51_P178828	Mbl2	NM_010776	ref|Mus musculus mannose-binding lectin (protein C) 2 (Mbl2), mRNA [NM_010776]	0	1.0773	1.77629	-0.0561513	0.925908	1.89402
A_51_P178943	X03944	X03944	gb|Mouse simple repetitive DNA (sqr family) transcript (clone pmlc 4) with conserved GACA/GATA repeats. [X03944]	0	-0.567256	-0.273983	0.383483	-0.948922	-0.647144
A_51_P179103	Tshr	NM_011648	ref|Mus musculus thyroid stimulating hormone receptor (Tshr), transcript variant 1, mRNA [NM_011648]	0	0.168842	-0.149538	0.496055	0.0962519	-0.258172
A_51_P179258	Kif26b	NM_001161665	ref|Mus musculus kinesin family member 26B (Kif26b), mRNA [NM_001161665]	0	-0.650677	-0.862654	0.0305956	-0.527626	-0.689298
A_51_P179504	Ang3	NM_001123394	ref|Mus musculus angiogenin, ribonuclease A family, member 3 (Ang3), mRNA [NM_001123394]	0	0.61008	1.14229	0.00543438	0.531728	0.758573
A_51_P179697	Fam57b	NM_026884	ref|Mus musculus family with sequence similarity 57, member B (Fam57b), transcript variant 2, mRNA [NM_026884]	0	-0.376689	-0.6271	0.0349767	-0.479058	-0.589033
A_51_P179907	Appl2	NM_145220	ref|Mus musculus adaptor protein, phosphotyrosine interaction, PH domain and leucine zipper containing 2 (Appl2), mRNA [NM_145220]	0	-0.312602	-0.146297	0.0836807	-0.376638	-0.175182
A_51_P179987	Mad2l2	NM_027985	ref|Mus musculus MAD2 mitotic arrest deficient-like 2 (yeast) (Mad2l2), mRNA [NM_027985]	0	0.745238	1.11792	-0.083909	0.659414	1.13183
A_51_P180091	Cyp2s1	NM_028775	ref|Mus musculus cytochrome P450, family 2, subfamily s, polypeptide 1 (Cyp2s1), mRNA [NM_028775]	0	-0.49918	-0.0876743	0.161935	-0.578991	0.0225377
A_51_P180140	Hist1h2ba	NM_175663	ref|Mus musculus histone cluster 1, H2ba (Hist1h2ba), mRNA [NM_175663]	0	0.0995815	0.516103	-0.181227	-0.0358695	0.464037
A_51_P180463	Cux2	NM_007804	ref|Mus musculus cut-like homeobox 2 (Cux2), mRNA [NM_007804]	0	-0.747407	-0.683978	0.188024	-0.748116	-0.570621
A_51_P180505	AK083797	AK083797	gb|Mus musculus 12 days embryo spinal ganglion cDNA, RIKEN full-length enriched library, clone:D130011K04 product:unclassifiable, full insert sequence. [AK083797]	0	-0.505182	-0.396072	0.11724	-0.691016	-0.179327
A_51_P180747	Ctla2a	NM_007796	ref|Mus musculus cytotoxic T lymphocyte-associated protein 2 alpha (Ctla2a), transcript variant 1, mRNA [NM_007796]	0	1.2859	1.68403	-0.29718	0.928392	1.55585
A_51_P180891	Ttc39c	NM_028341	ref|Mus musculus tetratricopeptide repeat domain 39C (Ttc39c), mRNA [NM_028341]	0	0.373137	0.153273	0.0423563	0.474282	0.309024
A_51_P180974	Prkcdbp	NM_028444	ref|Mus musculus protein kinase C, delta binding protein (Prkcdbp), mRNA [NM_028444]	0	1.41798	1.12988	-0.11134	1.2251	1.06193
A_51_P181205	9130401M01Rik	NM_029418	ref|Mus musculus RIKEN cDNA 9130401M01 gene (9130401M01Rik), mRNA [NM_029418]	0	0.162854	0.29054	-0.0223677	0.231219	0.336731
A_51_P181297	Serpinb1a	NM_025429	ref|Mus musculus serine (or cysteine) peptidase inhibitor, clade B, member 1a (Serpinb1a), mRNA [NM_025429]	0	1.97396	1.58386	0.118441	2.04247	1.73965
A_51_P181312	Dcxr	NM_026428	ref|Mus musculus dicarbonyl L-xylulose reductase (Dcxr), mRNA [NM_026428]	0	0.37867	0.524917	-0.031743	0.482985	0.542871
A_51_P181341	Necab2	NM_054095	ref|Mus musculus N-terminal EF-hand calcium binding protein 2 (Necab2), mRNA [NM_054095]	0	-1.09255	-1.5359	-0.156172	-0.783317	-1.22091
A_51_P181448	Bcat2	NM_009737	ref|Mus musculus branched chain aminotransferase 2, mitochondrial (Bcat2), nuclear gene encoding mitochondrial protein, transcript variant 1, mRNA [NM_009737]	0	0.271421	0.328932	0.0640493	0.378066	0.245083
A_51_P181451	C1qa	NM_007572	ref|Mus musculus complement component 1, q subcomponent, alpha polypeptide (C1qa), mRNA [NM_007572]	0	0.85901	2.18213	0.0247858	0.561278	1.87373
A_51_P181538	Brwd1	NM_145125	ref|Mus musculus bromodomain and WD repeat domain containing 1 (Brwd1), transcript variant 1, mRNA [NM_145125]	0	-0.223857	-0.231858	0.10857	-0.279714	-0.0954103
A_51_P181595	4933402N22Rik	NM_001177510	ref|Mus musculus RIKEN cDNA 4933402N22 gene (4933402N22Rik), mRNA [NM_001177510]	0	4.46428	4.66969	0.0171559	4.54975	4.64327
A_51_P181599	Gm6460	NM_001037919	ref|Mus musculus predicted gene 6460 (Gm6460), mRNA [NM_001037919]	0	4.59156	4.57984	-0.205439	4.60601	4.58897
A_51_P181671	Itga7	L23423	gb|Mouse (BALB/c) alpha-7 integrin mRNA, complete cds. [L23423]	0	2.04537	2.0771	0.0428546	1.88306	1.96508
A_51_P181691	Nod2	NM_145857	ref|Mus musculus nucleotide-binding oligomerization domain containing 2 (Nod2), mRNA [NM_145857]	0	1.18106	1.23261	-0.004229	1.16971	1.16637
A_51_P181722	Rbks	NM_153196	ref|Mus musculus ribokinase (Rbks), mRNA [NM_153196]	0	-0.341395	-0.541443	-0.147706	-0.273609	-0.554783
A_51_P181751	Tmsb15l	NM_207267	ref|Mus musculus thymosin beta 15b like (Tmsb15l), mRNA [NM_207267]	0	-0.468531	-0.603969	-0.0703472	-0.277189	-0.400659
A_51_P181891	Fam123a	NM_028113	ref|Mus musculus family with sequence similarity 123, member A (Fam123a), transcript variant 1, mRNA [NM_028113]	0	1.02601	1.43974	-0.0851822	1.20648	1.38894
A_51_P182116	Rcan1	NM_019466	ref|Mus musculus regulator of calcineurin 1 (Rcan1), transcript variant 2, mRNA [NM_019466]	0	0.517029	0.439045	-0.025616	0.589997	0.424193
A_51_P182174	Zmym3	NM_019831	ref|Mus musculus zinc finger, MYM-type 3 (Zmym3), transcript variant 1, mRNA [NM_019831]	0	0.767496	0.851476	0.0555869	0.698506	0.753054
A_51_P182311	Clec2i	NM_020257	ref|Mus musculus C-type lectin domain family 2, member i (Clec2i), mRNA [NM_020257]	0	0.639602	0.73457	0.189572	0.498624	0.86826
A_51_P182427	Olfr1107	NM_146844	ref|Mus musculus olfactory receptor 1107 (Olfr1107), mRNA [NM_146844]	0	0.605631	0.0193285	0.178937	1.37941	0.307728
A_51_P182631	Mug1	NM_008645	ref|Mus musculus murinoglobulin 1 (Mug1), mRNA [NM_008645]	0	3.17532	3.6304	0.211957	3.13886	3.7049
A_51_P182796	Tgm2	NM_009373	ref|Mus musculus transglutaminase 2, C polypeptide (Tgm2), mRNA [NM_009373]	0	0.619395	0.454866	-0.0968983	0.597241	0.290972
A_51_P182828	Pgk1	NM_008828	ref|Mus musculus phosphoglycerate kinase 1 (Pgk1), mRNA [NM_008828]	0	0.288933	0.4886	0.0173849	0.264954	0.550747
A_51_P183025	Oas1d	NM_133893	ref|Mus musculus 2'-5' oligoadenylate synthetase 1D (Oas1d), mRNA [NM_133893]	0	2.60862	2.29357	-0.107085	2.46823	2.27191
A_51_P183051	Upb1	NM_133995	ref|Mus musculus ureidopropionase, beta (Upb1), mRNA [NM_133995]	0	-1.20886	-1.20006	-0.134932	-0.980296	-1.04536
A_51_P183373	Pppde1	NM_024282	ref|Mus musculus PPPDE peptidase domain containing 1 (Pppde1), mRNA [NM_024282]	0	0.189794	0.157872	-0.133073	0.359794	0.247261
A_51_P183561	Csdc2	NM_145473	ref|Mus musculus cold shock domain containing C2, RNA binding (Csdc2), mRNA [NM_145473]	0	0.566305	0.541933	0.00429067	0.433235	0.401187
A_51_P183571	Serpine1	NM_008871	ref|Mus musculus serine (or cysteine) peptidase inhibitor, clade E, member 1 (Serpine1), mRNA [NM_008871]	0	4.24765	3.16962	0.0579639	4.04682	2.86196
A_51_P183672	XM_003084668	XM_003084668	ref|PREDICTED: Mus musculus hypothetical protein LOC620031 (MGC7817), mRNA [XM_003084668]	0	-0.417977	-0.374339	0.357211	-0.462222	-0.266343
A_51_P183703	A_51_P183703	A_51_P183703	Unknown	0	-0.598542	-0.509466	-0.163709	-0.53115	-0.608431
A_51_P183746	Prrx2	BC137872	gb|Mus musculus paired related homeobox 2, mRNA (cDNA clone MGC:169496 IMAGE:8860891), complete cds. [BC137872]	0	-0.417202	0.0402135	-0.0512481	-0.68519	-0.348579
A_51_P183894	Fbxo15	NM_015798	ref|Mus musculus F-box protein 15 (Fbxo15), mRNA [NM_015798]	0	2.59046	2.94069	0.609961	2.70842	2.65607
A_51_P184024	Tsen15	NM_025677	ref|Mus musculus tRNA splicing endonuclease 15 homolog (S. cerevisiae) (Tsen15), mRNA [NM_025677]	0	-0.493647	-0.505172	-0.0703748	-0.400675	-0.463976
A_51_P184156	Cfc1	NM_007685	ref|Mus musculus cripto, FRL-1, cryptic family 1 (Cfc1), mRNA [NM_007685]	0	0.0862075	0.070192	-0.180437	0.192764	-0.0611383
A_51_P184331	Scn3b	NM_153522	ref|Mus musculus sodium channel, voltage-gated, type III, beta (Scn3b), transcript variant 1, mRNA [NM_153522]	0	-0.420212	-0.76209	-0.0506427	-0.300696	-0.642186
A_51_P184508	Speer5-ps1	NR_001582	ref|Mus musculus spermatogenesis associated glutamate (E)-rich protein 5, pseudogene 1 (Speer5-ps1), transcript variant 1, non-coding RNA [NR_001582]	0	1.40272	2.27707	-0.324962	1.76309	2.17121
A_51_P184796	Zfp101	NM_009542	ref|Mus musculus zinc finger protein 101 (Zfp101), mRNA [NM_009542]	0	-0.313019	-0.138108	0.0906548	-0.331855	-0.199235
A_51_P184853	Odz2	NM_011856	ref|Mus musculus odd Oz/ten-m homolog 2 (Drosophila) (Odz2), mRNA [NM_011856]	0	-0.426294	0.0425366	0.151454	-0.389669	0.088357
A_51_P185332	1700020I14Rik	AK147270	gb|Mus musculus cDNA, RIKEN full-length enriched library, clone:M5C1004K09 product:RIKEN cDNA 1700020I14 gene, full insert sequence. [AK147270]	0	-0.357064	-0.443414	-0.0133249	-0.497457	-0.412807
A_51_P185465	Slc29a3	NM_023596	ref|Mus musculus solute carrier family 29 (nucleoside transporters), member 3 (Slc29a3), mRNA [NM_023596]	0	0.208014	0.454488	0.08556	0.358541	0.644979
A_51_P185563	Dhx35	NM_145742	ref|Mus musculus DEAH (Asp-Glu-Ala-His) box polypeptide 35 (Dhx35), mRNA [NM_145742]	0	-0.325891	-0.344311	-0.113619	-0.246066	-0.36714
A_51_P185593	Synm	NM_201639	ref|Mus musculus synemin, intermediate filament protein (Synm), transcript variant 1, mRNA [NM_201639]	0	-0.508865	-0.546124	0.121352	-0.435202	-0.376842
A_51_P185660	Ccl9	NM_011338	ref|Mus musculus chemokine (C-C motif) ligand 9 (Ccl9), mRNA [NM_011338]	0	1.23026	1.49474	-0.194361	1.2175	1.11544
A_51_P185757	Casz1	NM_001159344	ref|Mus musculus castor homolog 1, zinc finger (Drosophila) (Casz1), transcript variant 1, mRNA [NM_001159344]	0	-0.806053	-1.21828	-0.132228	-0.769716	-1.35027
A_51_P185882	Ccdc68	NM_201362	ref|Mus musculus coiled-coil domain containing 68 (Ccdc68), mRNA [NM_201362]	0	-0.455077	-0.864815	-0.151695	-0.239954	-0.774665
A_51_P185897	AK039250	AK039250	gb|Mus musculus adult male spinal cord cDNA, RIKEN full-length enriched library, clone:A330007G10 product:unclassifiable, full insert sequence. [AK039250]	0	-1.08064	-1.0898	0.137749	-1.21551	-0.982455
A_51_P185906	Abi3	NM_025659	ref|Mus musculus ABI gene family, member 3 (Abi3), transcript variant 1, mRNA [NM_025659]	0	0.279157	0.88471	-0.0601037	0.439741	0.886843
A_51_P186161	Rnf149	NM_001033135	ref|Mus musculus ring finger protein 149 (Rnf149), mRNA [NM_001033135]	0	0.487589	0.202249	0.0614329	0.41418	0.208794
A_51_P186178	BC005764	NM_181681	ref|Mus musculus cDNA sequence BC005764 (BC005764), transcript variant 1, mRNA [NM_181681]	0	0.060807	0.499181	-0.0234764	0.196721	0.583336
A_51_P186203	Efna3	ENSMUST00000029673	ens|ephrin A3 [Source:MGI Symbol;Acc:MGI:106644] [ENSMUST00000029673]	0	-0.537876	-0.121409	0.0930986	-0.834284	-0.44892
A_51_P186476	Slc11a1	NM_013612	ref|Mus musculus solute carrier family 11 (proton-coupled divalent metal ion transporters), member 1 (Slc11a1), mRNA [NM_013612]	0	0.151166	0.773724	0.0523038	0.156249	0.627071
A_51_P186547	Pah	NM_008777	ref|Mus musculus phenylalanine hydroxylase (Pah), mRNA [NM_008777]	0	1.16414	2.65149	0.126293	1.07942	2.29236
A_51_P186552	C630004H02Rik	NM_175454	ref|Mus musculus RIKEN cDNA C630004H02 gene (C630004H02Rik), mRNA [NM_175454]	0	0.45538	0.521012	0.12604	0.437368	0.491622
A_51_P186741	Sh3bgrl	NM_019989	ref|Mus musculus SH3-binding domain glutamic acid-rich protein like (Sh3bgrl), mRNA [NM_019989]	0	0.245007	0.411398	-0.0972151	0.179701	0.460463
A_51_P186856	Krt5	NM_027011	ref|Mus musculus keratin 5 (Krt5), mRNA [NM_027011]	0	0.287287	-0.0362155	-0.0546938	0.478918	0.0769827
A_51_P187082	G6pdx	NM_008062	ref|Mus musculus glucose-6-phosphate dehydrogenase X-linked (G6pdx), mRNA [NM_008062]	0	0.546788	0.576136	0.0559975	0.591155	0.590421
A_51_P187226	1500015L24Rik	AK005254	gb|Mus musculus adult male cerebellum cDNA, RIKEN full-length enriched library, clone:1500015L24 product:Hypothetical D111/G-patch domain containing protein, full insert sequence. [AK005254]	0	0.559736	0.668278	-0.0999509	0.78174	0.560466
A_51_P187262	Mmp25	NM_001033339	ref|Mus musculus matrix metallopeptidase 25 (Mmp25), mRNA [NM_001033339]	0	0.701763	0.446021	0.167784	0.836777	0.473287
A_51_P187507	Acad10	NM_028037	ref|Mus musculus acyl-Coenzyme A dehydrogenase family, member 10 (Acad10), mRNA [NM_028037]	0	-0.367543	-0.359321	0.106079	-0.172553	-0.341182
A_51_P187602	Serpinb5	NM_009257	ref|Mus musculus serine (or cysteine) peptidase inhibitor, clade B, member 5 (Serpinb5), mRNA [NM_009257]	0	2.49282	1.15547	-0.0265058	2.59559	1.34279
A_51_P187842	Eif4e3	NM_025829	ref|Mus musculus eukaryotic translation initiation factor 4E member 3 (Eif4e3), mRNA [NM_025829]	0	-0.182441	-0.177813	0.0342352	-0.00861542	-0.309839
A_51_P187902	Nop56	BC021355	gb|Mus musculus NOP56 ribonucleoprotein homolog (yeast), mRNA (cDNA clone MGC:29307 IMAGE:5006404), complete cds. [BC021355]	0	0.341378	0.1753	-0.0209159	0.2875	0.193693
A_51_P188046	Dync1i1	NM_010063	ref|Mus musculus dynein cytoplasmic 1 intermediate chain 1 (Dync1i1), transcript variant 1, mRNA [NM_010063]	0	-0.542382	-0.673	0.0627922	-0.491221	-0.676551
A_51_P188114	Eps8	NM_007945	ref|Mus musculus epidermal growth factor receptor pathway substrate 8 (Eps8), mRNA [NM_007945]	0	0.982864	1.14146	0.217106	0.811976	1.11471
A_51_P188126	Gca	NM_145523	ref|Mus musculus grancalcin (Gca), mRNA [NM_145523]	0	-0.124632	-0.334835	0.0820996	-0.201359	-0.314353
A_51_P188373	Stim1	NM_009287	ref|Mus musculus stromal interaction molecule 1 (Stim1), mRNA [NM_009287]	0	-0.343431	-0.334549	0.0262044	-0.313242	-0.236894
A_51_P188704	Unc13a	AK170263	gb|Mus musculus NOD-derived CD11c +ve dendritic cells cDNA, RIKEN full-length enriched library, clone:F630039C17 product:unclassifiable, full insert sequence. [AK170263]	0	0.968215	0.248488	-0.127007	1.16224	0.480554
A_51_P189343	Mtap7d1	NM_144941	ref|Mus musculus microtubule-associated protein 7 domain containing 1 (Mtap7d1), transcript variant 1, mRNA [NM_144941]	0	1.21926	1.01803	0.101637	0.936936	0.933101
A_51_P189358	4922501L14Rik	AK030294	gb|Mus musculus 11 days pregnant adult female ovary and uterus cDNA, RIKEN full-length enriched library, clone:5031409G23 product:inferred: Mus musculus, clone IMAGE:3590287, mRNA, partial cds / Unknown (protein for IMAGE:3590287) [Mus musculus], full ins	0	-0.94421	-1.17563	0.067817	-0.921002	-0.976408
A_51_P189425	Rap2c	NM_172413	ref|Mus musculus RAP2C, member of RAS oncogene family (Rap2c), mRNA [NM_172413]	0	-0.514465	-0.468653	0.0436976	-0.484876	-0.488025
A_51_P189575	Folh1	NM_016770	ref|Mus musculus folate hydrolase (Folh1), transcript variant 1, mRNA [NM_016770]	0	-0.0447037	0.25832	0.0106174	-0.0854091	0.407261
A_51_P189631	2310067E19Rik	XR_104866	ref|PREDICTED: Mus musculus RIKEN cDNA 2310067E19 gene (2310067E19Rik), miscRNA [XR_104866]	0	-0.415436	-0.387443	0.179302	-0.830443	-0.265564
A_51_P189746	Pim3	NM_145478	ref|Mus musculus proviral integration site 3 (Pim3), mRNA [NM_145478]	0	0.787364	0.536681	0.0875234	0.822846	0.475077
A_51_P189777	Ccrn4l	NM_009834	ref|Mus musculus CCR4 carbon catabolite repression 4-like (S. cerevisiae) (Ccrn4l), mRNA [NM_009834]	0	0.318163	0.149872	0.0684442	0.497106	0.251051
A_51_P189916	Nol12	NM_133800	ref|Mus musculus nucleolar protein 12 (Nol12), mRNA [NM_133800]	0	0.270396	0.303303	-0.0174596	0.372187	0.317058
A_51_P189943	Dscam	NM_031174	ref|Mus musculus Down syndrome cell adhesion molecule (Dscam), mRNA [NM_031174]	0	-1.06018	-0.905015	0.0862591	-0.944989	-0.742263
A_51_P190111	Mcm5	NM_008566	ref|Mus musculus minichromosome maintenance deficient 5, cell division cycle 46 (S. cerevisiae) (Mcm5), mRNA [NM_008566]	0	0.799606	0.241316	-0.033406	0.794762	0.315522
A_51_P190199	Pnma1	NM_027438	ref|Mus musculus paraneoplastic antigen MA1 (Pnma1), mRNA [NM_027438]	0	-0.705101	-0.865355	0.0436181	-0.696794	-0.934402
A_51_P190249	Ctnnd2	NM_008729	ref|Mus musculus catenin (cadherin associated protein), delta 2 (Ctnnd2), mRNA [NM_008729]	0	-0.372367	-0.375679	0.287365	-0.104477	-0.234779
A_51_P190254	Scrn1	ENSMUST00000019268	ens|secernin 1 [Source:MGI Symbol;Acc:MGI:1917188] [ENSMUST00000019268]	0	-0.411199	-0.235585	0.087236	-0.435282	-0.193838
A_51_P190277	Nup62	NM_053074	ref|Mus musculus nucleoporin 62 (Nup62), mRNA [NM_053074]	0	0.276761	0.485198	0.0258659	0.296391	0.349694
A_51_P190690	Mrps36	NM_025369	ref|Mus musculus mitochondrial ribosomal protein S36 (Mrps36), nuclear gene encoding mitochondrial protein, transcript variant 1, mRNA [NM_025369]	0	-0.422091	-0.327821	-0.0484239	-0.364618	-0.309312
A_51_P191021	Agfg1	NM_010472	ref|Mus musculus ArfGAP with FG repeats 1 (Agfg1), mRNA [NM_010472]	0	0.504823	0.518732	0.0297356	0.590972	0.513309
A_51_P191087	Cep250	NM_001129999	ref|Mus musculus centrosomal protein 250 (Cep250), transcript variant 3, mRNA [NM_001129999]	0	-0.363523	-0.476863	0.108089	-0.409611	-0.318692
A_51_P191262	Jsrp1	NM_028001	ref|Mus musculus junctional sarcoplasmic reticulum protein 1 (Jsrp1), mRNA [NM_028001]	0	0.282803	0.308583	-0.278709	0.536063	0.712859
A_51_P191669	Chgb	NM_007694	ref|Mus musculus chromogranin B (Chgb), mRNA [NM_007694]	0	-0.573441	-0.665507	0.100392	-0.628289	-0.503196
A_51_P191700	Col18a1	NM_009929	ref|Mus musculus collagen, type XVIII, alpha 1 (Col18a1), transcript variant 2, mRNA [NM_009929]	0	0.413384	0.563559	-0.102399	0.179044	0.485119
A_51_P191865	Lama2	U12147	gb|Mus musculus laminin-2 alpha2 chain mRNA, complete cds. [U12147]	0	-0.00487719	0.178615	0.14892	-0.319871	0.298475
A_51_P191990	AK087549	AK087549	gb|Mus musculus 0 day neonate eyeball cDNA, RIKEN full-length enriched library, clone:E130318F19 product:unclassifiable, full insert sequence. [AK087549]	0	-0.141982	-0.176801	0.290234	-0.0979852	0.018205
A_51_P192130	Stk10	NM_009288	ref|Mus musculus serine/threonine kinase 10 (Stk10), mRNA [NM_009288]	0	0.398475	0.432035	0.0632215	0.115161	0.566659
A_51_P192179	Dido1	NM_177852	ref|Mus musculus death inducer-obliterator 1 (Dido1), transcript variant 2, mRNA [NM_177852]	0	-0.400879	-0.581514	0.0432528	-0.473829	-0.538956
A_51_P192501	Gramd3	NM_026240	ref|Mus musculus GRAM domain containing 3 (Gramd3), mRNA [NM_026240]	0	0.321016	0.558422	-0.255504	0.270987	0.515863
A_51_P192800	Grn	NM_008175	ref|Mus musculus granulin (Grn), mRNA [NM_008175]	0	0.1494	0.619066	8.80681e-05	0.0400599	0.3843
A_51_P192847	Ghdc	NM_031871	ref|Mus musculus GH3 domain containing (Ghdc), mRNA [NM_031871]	0	0.633706	0.864222	0.194677	0.628969	0.803943
A_51_P192939	AK047023	AK047023	gb|Mus musculus 10 days neonate cerebellum cDNA, RIKEN full-length enriched library, clone:B930011M15 product:unclassifiable, full insert sequence. [AK047023]	0	-0.457543	-0.45163	0.0534262	-0.579625	-0.314323
A_51_P193146	Ms4a6c	NM_028595	ref|Mus musculus membrane-spanning 4-domains, subfamily A, member 6C (Ms4a6c), transcript variant 1, mRNA [NM_028595]	0	1.18983	1.8715	0.362286	1.01696	1.81195
A_51_P193176	Slc25a25	NM_146118	ref|Mus musculus solute carrier family 25 (mitochondrial carrier, phosphate carrier), member 25 (Slc25a25), nuclear gene encoding mitochondrial protein, transcript variant 1, mRNA [NM_146118]	0	-0.373961	-0.310284	0.225348	-0.332143	-0.271059
A_51_P193189	Slc26a8	ENSMUST00000145224	ens|solute carrier family 26, member 8 [Source:MGI Symbol;Acc:MGI:2385046] [ENSMUST00000145224]	0	0.214604	0.122509	-0.210837	-0.978701	0.380096
A_51_P193296	Iqcf1	NM_028843	ref|Mus musculus IQ motif containing F1 (Iqcf1), transcript variant 1, mRNA [NM_028843]	0	0.33638	0.132438	-0.197855	0.395383	0.102221
A_51_P193395	Ccdc134	NM_172428	ref|Mus musculus coiled-coil domain containing 134 (Ccdc134), mRNA [NM_172428]	0	0.1113	0.0699935	-0.0191153	0.244769	0.0319401
A_51_P193490	Fbxo21	NM_145564	ref|Mus musculus F-box protein 21 (Fbxo21), mRNA [NM_145564]	0	-0.543593	-0.486757	0.10035	-0.440395	-0.389304
A_51_P194099	Thrsp	NM_009381	ref|Mus musculus thyroid hormone responsive SPOT14 homolog (Rattus) (Thrsp), mRNA [NM_009381]	0	-1.08801	-1.13662	0.22324	-1.01712	-0.77394
A_51_P194249	Stmn4	NM_019675	ref|Mus musculus stathmin-like 4 (Stmn4), mRNA [NM_019675]	0	2.87304	3.32015	-0.0678454	2.73023	3.24845
A_51_P194704	Tusc3	ENSMUST00000169034	ens|tumor suppressor candidate 3 [Source:MGI Symbol;Acc:MGI:1933134] [ENSMUST00000169034]	0	-0.259619	-0.326277	0.0709376	-0.25448	-0.423758
A_51_P195066	Sema4a	NM_013658	ref|Mus musculus sema domain, immunoglobulin domain (Ig), transmembrane domain (TM) and short cytoplasmic domain, (semaphorin) 4A (Sema4a), transcript variant 1, mRNA [NM_013658]	0	0.114702	0.654961	0.111377	0.233733	0.729886
A_51_P195129	Shroom3	NM_015756	ref|Mus musculus shroom family member 3 (Shroom3), transcript variant 1, mRNA [NM_015756]	0	-0.289346	-0.176288	0.137946	-0.318929	-0.00396
A_51_P195215	Fam149a	NM_153535	ref|Mus musculus family with sequence similarity 149, member A (Fam149a), mRNA [NM_153535]	0	-0.650636	-0.580431	-0.143911	-0.616946	-0.625343
A_51_P195244	Mfap4	NM_029568	ref|Mus musculus microfibrillar-associated protein 4 (Mfap4), mRNA [NM_029568]	0	-1.01505	-0.730053	0.089174	-1.60658	-1.20431
A_51_P195374	Baiap2l1	NM_025833	ref|Mus musculus BAI1-associated protein 2-like 1 (Baiap2l1), mRNA [NM_025833]	0	-0.934676	-1.29258	-0.0758944	-0.872407	-1.11796
A_51_P195506	Csf1	NM_007778	ref|Mus musculus colony stimulating factor 1 (macrophage) (Csf1), transcript variant 1, mRNA [NM_007778]	0	2.65068	3.00377	0.114912	2.31494	2.82638
A_51_P195573	Dnmt1	NM_010066	ref|Mus musculus DNA methyltransferase (cytosine-5) 1 (Dnmt1), transcript variant 2, mRNA [NM_010066]	0	0.376297	0.278002	0.147807	0.573495	0.517761
A_51_P195775	Mmp16	NM_019724	ref|Mus musculus matrix metallopeptidase 16 (Mmp16), mRNA [NM_019724]	0	1.56732	1.73038	0.166148	1.45856	1.55137
A_51_P195862	6030487A22Rik	AK031681	gb|Mus musculus 13 days embryo male testis cDNA, RIKEN full-length enriched library, clone:6030487A22 product:unclassifiable, full insert sequence. [AK031681]	0	-0.339956	-0.163512	0.43251	-0.429678	-0.0929491
A_51_P195958	Phlda1	NM_009344	ref|Mus musculus pleckstrin homology-like domain, family A, member 1 (Phlda1), mRNA [NM_009344]	0	1.72474	2.10634	-0.0009608	1.64448	1.98239
A_51_P196113	Mast1	NM_019945	ref|Mus musculus microtubule associated serine/threonine kinase 1 (Mast1), mRNA [NM_019945]	0	-0.398506	-0.700395	0.0320474	-0.43958	-0.581296
A_51_P196260	Vwc2l	NM_177164	ref|Mus musculus von Willebrand factor C domain-containing protein 2-like (Vwc2l), mRNA [NM_177164]	0	-1.00035	-1.00411	0.254256	-0.911845	-0.799059
A_51_P196269	AK038096	AK038096	gb|Mus musculus 16 days neonate thymus cDNA, RIKEN full-length enriched library, clone:A130078H12 product:unclassifiable, full insert sequence. [AK038096]	0	0.0172617	-0.0583154	0.123543	-0.633923	-0.143622
A_51_P196390	Alk	NM_007439	ref|Mus musculus anaplastic lymphoma kinase (Alk), mRNA [NM_007439]	0	-0.520129	-0.531116	0.0205919	-0.762577	-0.46088
A_51_P196596	Trim2	ENSMUST00000107691	ens|tripartite motif-containing 2 [Source:MGI Symbol;Acc:MGI:1933163] [ENSMUST00000107691]	0	-0.326981	-0.295363	0.0812649	-0.371793	-0.214213
A_51_P196605	Pink1	NM_026880	ref|Mus musculus PTEN induced putative kinase 1 (Pink1), nuclear gene encoding mitochondrial protein, mRNA [NM_026880]	0	-0.152175	-0.242848	0.0190443	-0.166148	-0.371393
A_51_P196718	Adcy1	NM_009622	ref|Mus musculus adenylate cyclase 1 (Adcy1), mRNA [NM_009622]	0	-0.204881	-0.743497	0.0214254	-0.461916	-0.582197
A_51_P196774	Prr16	AK046456	gb|Mus musculus adult male corpora quadrigemina cDNA, RIKEN full-length enriched library, clone:B230387D11 product:MESENCHYMAL STEM CELL PROTEIN DSC54 homolog [Homo sapiens], full insert sequence. [AK046456]	0	-1.10216	-1.19502	-0.00731102	-0.740479	-1.02828
A_51_P196925	Cx3cl1	NM_009142	ref|Mus musculus chemokine (C-X3-C motif) ligand 1 (Cx3cl1), mRNA [NM_009142]	0	-0.430655	-0.0749341	-0.0442572	-0.555948	-0.153475
A_51_P196997	Soat2	NM_146064	ref|Mus musculus sterol O-acyltransferase 2 (Soat2), mRNA [NM_146064]	0	0.342486	0.665376	-0.577679	0.255237	0.370536
A_51_P197209	Adck4	NM_133770	ref|Mus musculus aarF domain containing kinase 4 (Adck4), mRNA [NM_133770]	0	0.6029	0.650543	0.0884451	0.716227	0.777109
A_51_P197509	Pcmtd2	NM_153594	ref|Mus musculus protein-L-isoaspartate (D-aspartate) O-methyltransferase domain containing 2 (Pcmtd2), mRNA [NM_153594]	0	-0.30605	-0.494593	-0.0433044	-0.404999	-0.439843
A_51_P197528	Ly6c2	NM_001099217	ref|Mus musculus lymphocyte antigen 6 complex, locus C2 (Ly6c2), mRNA [NM_001099217]	0	0.91913	0.52972	-0.136653	0.655973	0.568564
A_51_P197863	Cacnb4	NM_001037099	ref|Mus musculus calcium channel, voltage-dependent, beta 4 subunit (Cacnb4), transcript variant 1, mRNA [NM_001037099]	0	-0.490506	-0.961888	0.0414878	-0.501183	-0.846124
A_51_P198053	Spinlw1	NM_029325	ref|Mus musculus serine protease inhibitor-like, with Kunitz and WAP domains 1 (eppin) (Spinlw1), mRNA [NM_029325]	0	-0.386981	-0.975393	-0.121818	-0.332791	-1.06847
A_51_P198114	Neurl3	AK040949	gb|Mus musculus adult male aorta and vein cDNA, RIKEN full-length enriched library, clone:A530050E01 product:hypothetical protein, full insert sequence. [AK040949]	0	-0.0364487	0.616584	-0.078172	-0.213387	0.727509
A_51_P198155	Ccdc162	NM_001177571	ref|Mus musculus coiled-coil domain containing 162 (Ccdc162), mRNA [NM_001177571]	0	0.338126	0.544886	-0.260037	-0.0916219	0.429793
A_51_P198274	Ap4s1	NM_021710	ref|Mus musculus adaptor-related protein complex AP-4, sigma 1 (Ap4s1), mRNA [NM_021710]	0	-0.333154	-0.451386	-0.0572508	-0.335863	-0.421325
A_51_P198410	Grb2	U07617	gb|Mus musculus Grb2 adaptor protein (grb2) mRNA, complete cds. [U07617]	0	0.294055	0.202531	0.0296583	0.351844	0.295842
A_51_P199135	Cd83	NM_009856	ref|Mus musculus CD83 antigen (Cd83), mRNA [NM_009856]	0	-1.01753	0.0125413	0.063122	-0.897687	-0.249061
A_51_P199168	Cidea	NM_007702	ref|Mus musculus cell death-inducing DNA fragmentation factor, alpha subunit-like effector A (Cidea), mRNA [NM_007702]	0	-1.28753	-1.96239	-0.12506	-0.671075	-1.60852
A_51_P199175	2700038G22Rik	NR_045040	ref|Mus musculus RIKEN cDNA 2700038G22 gene (2700038G22Rik), transcript variant 1, non-coding RNA [NR_045040]	0	0.371224	0.458815	-0.116369	0.336125	0.510903
A_51_P199425	Glcci1	NM_133236	ref|Mus musculus glucocorticoid induced transcript 1 (Glcci1), transcript variant 1, mRNA [NM_133236]	0	-0.504754	-0.492957	0.0883924	-0.402938	-0.403329
A_51_P199671	Tfe3	NM_172472	ref|Mus musculus transcription factor E3 (Tfe3), transcript variant 1, mRNA [NM_172472]	0	0.321373	0.332203	0.0313152	0.335085	0.338869
A_51_P199716	Tle1	U61362	gb|Mus musculus groucho-related gene 1 protein (Grg1) mRNA, complete cds. [U61362]	0	-0.467199	-0.389898	0.0502382	-0.325011	-0.405507
A_51_P199927	Rcc1	NM_133878	ref|Mus musculus regulator of chromosome condensation 1 (Rcc1), transcript variant 2, mRNA [NM_133878]	0	1.28281	1.39018	0.102367	1.30669	1.4439
A_51_P200134	Snrpg	NM_026506	ref|Mus musculus small nuclear ribonucleoprotein polypeptide G (Snrpg), mRNA [NM_026506]	0	0.316012	0.334492	-0.0039545	0.410085	0.438649
A_51_P200166	Apool	ENSMUST00000026599	ens|apolipoprotein O-like [Source:MGI Symbol;Acc:MGI:1915367] [ENSMUST00000026599]	0	0.759125	0.877961	-0.144131	0.621974	0.850672
A_51_P200517	Rasgef1a	NM_027526	ref|Mus musculus RasGEF domain family, member 1A (Rasgef1a), mRNA [NM_027526]	0	-0.4582	-0.822369	-0.0401129	-0.335414	-0.66829
A_51_P200622	Bloc1s2	NM_028607	ref|Mus musculus biogenesis of lysosome-related organelles complex-1, subunit 2 (Bloc1s2), mRNA [NM_028607]	0	0.152022	0.436023	-0.0460114	0.143148	0.274096
A_51_P201346	Mdm2	NM_010786	ref|Mus musculus transformed mouse 3T3 cell double minute 2 (Mdm2), mRNA [NM_010786]	0	0.342367	0.314338	0.00745652	0.363147	0.411892
A_51_P201480	Stat3	NM_213659	ref|Mus musculus signal transducer and activator of transcription 3 (Stat3), transcript variant 1, mRNA [NM_213659]	0	0.360619	0.142923	-0.026271	0.436182	0.264107
A_51_P201567	Tial1	NM_009383	ref|Mus musculus Tia1 cytotoxic granule-associated RNA binding protein-like 1 (Tial1), mRNA [NM_009383]	0	0.129173	-0.0584274	0.0816872	0.0848579	-0.133935
A_51_P201638	Unc119	NM_011676	ref|Mus musculus unc-119 homolog (C. elegans) (Unc119), mRNA [NM_011676]	0	-0.959066	-0.952532	0.0118696	-0.809568	-0.960972
A_51_P201709	Ggt5	NM_011820	ref|Mus musculus gamma-glutamyltransferase 5 (Ggt5), mRNA [NM_011820]	0	0.691765	0.876412	0.106695	0.661694	0.85659
A_51_P201818	2810422J05Rik	NM_029366	ref|Mus musculus RIKEN cDNA 2810422J05 gene (2810422J05Rik), mRNA [NM_029366]	0	-0.27471	-0.214819	-0.0456945	-0.212545	-0.370236
A_51_P201904	Ndufb5	NM_025316	ref|Mus musculus NADH dehydrogenase (ubiquinone) 1 beta subcomplex, 5 (Ndufb5), nuclear gene encoding mitochondrial protein, mRNA [NM_025316]	0	-0.322985	-0.272433	0.111817	-0.223144	-0.203176
A_51_P201945	4933411K20Rik	NM_025747	ref|Mus musculus RIKEN cDNA 4933411K20 gene (4933411K20Rik), mRNA [NM_025747]	0	-0.486643	-0.337707	0.10148	-0.45021	-0.272345
A_51_P202033	Wls	NM_026582	ref|Mus musculus wntless homolog (Drosophila) (Wls), transcript variant 1, mRNA [NM_026582]	0	-0.231063	0.100507	0.0805381	-0.228719	0.0598266
A_51_P202084	Gabrg2	NM_008073	ref|Mus musculus gamma-aminobutyric acid (GABA) A receptor, subunit gamma 2 (Gabrg2), transcript variant 1, mRNA [NM_008073]	0	-0.931549	-1.02578	-0.0347297	-0.671351	-0.747255
A_51_P202320	Pi4kb	NM_175356	ref|Mus musculus phosphatidylinositol 4-kinase, catalytic, beta polypeptide (Pi4kb), mRNA [NM_175356]	0	0.111304	0.0682214	-0.118492	0.280745	0.00749403
A_51_P202408	Ptgir	NM_008967	ref|Mus musculus prostaglandin I receptor (IP) (Ptgir), mRNA [NM_008967]	0	-0.572318	-0.296852	0.161509	-0.455102	-0.296448
A_51_P202501	Kprp	NM_028629	ref|Mus musculus keratinocyte expressed, proline-rich (Kprp), mRNA [NM_028629]	0	1.07842	0.865292	-0.550952	1.2486	0.759077
A_51_P202574	Zfp697	NM_172863	ref|Mus musculus zinc finger protein 697 (Zfp697), mRNA [NM_172863]	0	1.11072	0.764079	-0.29629	0.966623	1.06087
A_51_P202633	Ebi3	NM_015766	ref|Mus musculus Epstein-Barr virus induced gene 3 (Ebi3), mRNA [NM_015766]	0	-0.0243988	0.715558	0.0607221	-0.240671	0.754006
A_51_P202801	Abcb9	NM_019875	ref|Mus musculus ATP-binding cassette, sub-family B (MDR/TAP), member 9 (Abcb9), mRNA [NM_019875]	0	-0.536423	-0.630058	-0.0156535	-0.630286	-0.573098
A_51_P202911	Spats2l	NM_144882	ref|Mus musculus spermatogenesis associated, serine-rich 2-like (Spats2l), transcript variant 1, mRNA [NM_144882]	0	-0.445372	-0.468647	0.0228514	-0.404098	-0.458266
A_51_P202954	Dedd2	NM_207677	ref|Mus musculus death effector domain-containing DNA binding protein 2 (Dedd2), mRNA [NM_207677]	0	0.400193	0.299276	-0.104458	0.570423	0.363135
A_51_P203062	Enah	NM_010135	ref|Mus musculus enabled homolog (Drosophila) (Enah), transcript variant 1, mRNA [NM_010135]	0	0.579441	0.532641	0.16882	0.427566	0.688734
A_51_P203182	Apobr	NM_138310	ref|Mus musculus apolipoprotein B receptor (Apobr), mRNA [NM_138310]	0	0.39227	0.79145	0.085057	0.265985	0.882672
A_51_P203192	Mbd4	NM_010774	ref|Mus musculus methyl-CpG binding domain protein 4 (Mbd4), mRNA [NM_010774]	0	-0.338472	-0.433908	0.0672758	-0.383444	-0.340987
A_51_P203547	4930488B01Rik	AK015642	gb|Mus musculus adult male testis cDNA, RIKEN full-length enriched library, clone:4930488B01 product:unclassifiable, full insert sequence. [AK015642]	0	-0.530003	-0.510343	-0.0754981	-0.608379	-0.404351
A_51_P203758	AK080833	AK080833	gb|Mus musculus adult male corpora quadrigemina cDNA, RIKEN full-length enriched library, clone:B230341L21 product:unclassifiable, full insert sequence. [AK080833]	0	-0.344906	-0.720589	0.316092	-0.555585	-0.178391
A_51_P203800	B230312A22Rik	NM_172691	ref|Mus musculus RIKEN cDNA B230312A22 gene (B230312A22Rik), transcript variant 2, mRNA [NM_172691]	0	0.861988	0.696259	-0.104599	0.9496	0.625462
A_51_P204053	Hba-x	NM_010405	ref|Mus musculus hemoglobin X, alpha-like embryonic chain in Hba complex (Hba-x), mRNA [NM_010405]	0	-0.60144	0.116723	0.33481	-0.200509	-1.23882
A_51_P204080	Hk2	NM_013820	ref|Mus musculus hexokinase 2 (Hk2), mRNA [NM_013820]	0	0.311709	0.41363	-0.0456478	0.741296	0.442617
A_51_P204387	Tmem63c	NM_172583	ref|Mus musculus transmembrane protein 63c (Tmem63c), mRNA [NM_172583]	0	0.730448	0.521349	0.0466905	0.895863	0.71195
A_51_P204740	Cd34	NM_133654	ref|Mus musculus CD34 antigen (Cd34), transcript variant 2, mRNA [NM_133654]	0	-0.356321	-0.656837	-0.0962154	-0.461697	-0.675992
A_51_P204913	Bag2	NM_145392	ref|Mus musculus BCL2-associated athanogene 2 (Bag2), mRNA [NM_145392]	0	-0.715221	-0.770299	-0.0865545	-0.542711	-0.902187
A_51_P205008	Lst1	NM_010734	ref|Mus musculus leukocyte specific transcript 1 (Lst1), mRNA [NM_010734]	0	0.550422	1.48073	-0.0471665	0.611724	1.29531
A_51_P205028	Fgf3	NM_008007	ref|Mus musculus fibroblast growth factor 3 (Fgf3), mRNA [NM_008007]	0	4.01502	4.41034	-0.00225715	3.9255	4.39266
A_51_P205209	Cd244	NM_018729	ref|Mus musculus CD244 natural killer cell receptor 2B4 (Cd244), mRNA [NM_018729]	0	0.508665	0.617888	-0.302388	0.440913	0.0541488
A_51_P205385	Uox	NM_009474	ref|Mus musculus urate oxidase (Uox), mRNA [NM_009474]	0	1.01282	1.89507	-0.166142	0.689922	2.02264
A_51_P205481	Mtmr6	NM_144843	ref|Mus musculus myotubularin related protein 6 (Mtmr6), mRNA [NM_144843]	0	-0.517339	-0.507132	0.15829	-0.445704	-0.289211
A_51_P205545	Creld1	NM_133930	ref|Mus musculus cysteine-rich with EGF-like domains 1 (Creld1), mRNA [NM_133930]	0	-0.223986	-0.226234	0.125822	-0.117404	-0.299713
A_51_P205737	Aip	NM_016666	ref|Mus musculus aryl-hydrocarbon receptor-interacting protein (Aip), mRNA [NM_016666]	0	-0.261698	-0.16525	0.0581236	-0.228506	-0.254071
A_51_P205740	Ube3b	NM_054093	ref|Mus musculus ubiquitin protein ligase E3B (Ube3b), mRNA [NM_054093]	0	-0.339545	-0.266824	0.0875401	-0.291877	-0.231913
A_51_P205907	Flnc	NM_001081185	ref|Mus musculus filamin C, gamma (Flnc), mRNA [NM_001081185]	0	0.809624	0.79408	-0.204051	0.754935	0.715252
A_51_P205953	Hnrnpab	NM_010448	ref|Mus musculus heterogeneous nuclear ribonucleoprotein A/B (Hnrnpab), transcript variant 2, mRNA [NM_010448]	0	0.473105	0.307631	0.0510939	0.455132	0.377202
A_51_P205968	Snx15	NM_026912	ref|Mus musculus sorting nexin 15 (Snx15), mRNA [NM_026912]	0	0.296522	0.204333	-0.00296289	0.324015	0.130784
A_51_P206037	Peg3	NM_008817	ref|Mus musculus paternally expressed 3 (Peg3), mRNA [NM_008817]	0	-0.496257	-0.469738	0.147776	-0.543147	-0.448879
A_51_P206153	Ptprd	D13903	gb|Mus musculus mRNA for MPTPdelta, complete cds. [D13903]	0	-0.693755	-0.489747	0.156003	-0.705802	-0.265644
A_51_P206445	Zfp773	NM_029584	ref|Mus musculus zinc finger protein 773 (Zfp773), mRNA [NM_029584]	0	0.552136	0.496694	-0.101021	0.757773	0.382422
A_51_P206475	Lce1i	NM_029667	ref|Mus musculus late cornified envelope 1I (Lce1i), mRNA [NM_029667]	0	2.26951	0.931095	-0.19589	2.25185	1.19327
A_51_P206573	Cacna1b	U04999	gb|Mus musculus N-type calcium channel alpha1 subunit mRNA, complete cds. [U04999]	0	0.351016	0.197604	0.0953645	0.510714	0.33956
A_51_P206585	Runx1	NM_009821	ref|Mus musculus runt related transcription factor 1 (Runx1), transcript variant 4, mRNA [NM_009821]	0	-0.540249	-0.682793	0.184328	-0.343771	-0.584408
A_51_P206644	AK043274	AK043274	gb|Mus musculus 7 days neonate cerebellum cDNA, RIKEN full-length enriched library, clone:A730079K07 product:unclassifiable, full insert sequence. [AK043274]	0	-0.417911	0.171589	0.220784	-1.37358	0.0835071
A_51_P206856	Rufy2	ENSMUST00000143594	ens|RUN and FYVE domain-containing 2 [Source:MGI Symbol;Acc:MGI:1917682] [ENSMUST00000143594]	0	-0.421229	-0.428882	0.13239	-0.348228	-0.402597
A_51_P207718	Zfp826	AK164548	gb|Mus musculus 13 days embryo heart cDNA, RIKEN full-length enriched library, clone:D330038D04 product:AT rich interactive domain 4B (Rbp1 like), full insert sequence. [AK164548]	0	-0.265303	-0.326422	-0.103268	-0.525184	-0.272651
A_51_P207751	Guca1a	NM_008189	ref|Mus musculus guanylate cyclase activator 1a (retina) (Guca1a), mRNA [NM_008189]	0	0.268586	0.758156	-0.0498972	0.540483	0.734973
A_51_P207940	Tmem117	NM_178789	ref|Mus musculus transmembrane protein 117 (Tmem117), mRNA [NM_178789]	0	-0.423313	-0.577447	-0.0707787	-0.365337	-0.413475
A_51_P208330	Camkk1	NM_018883	ref|Mus musculus calcium/calmodulin-dependent protein kinase kinase 1, alpha (Camkk1), mRNA [NM_018883]	0	-0.37602	-0.436637	0.0958549	-0.379893	-0.316748
A_51_P208680	Chtf18	NM_145409	ref|Mus musculus CTF18, chromosome transmission fidelity factor 18 homolog (S. cerevisiae) (Chtf18), mRNA [NM_145409]	0	-0.313032	-0.55309	-0.0745362	-0.179188	-0.435986
A_51_P208722	Gm7544	AK160242	gb|Mus musculus 10 days neonate skin cDNA, RIKEN full-length enriched library, clone:4733401I12 product:unclassifiable, full insert sequence. [AK160242]	0	0.503119	0.267513	-0.000817936	0.542162	0.393293
A_51_P209118	4930509H03Rik	AK015736	gb|Mus musculus adult male testis cDNA, RIKEN full-length enriched library, clone:4930509H03 product:unclassifiable, full insert sequence. [AK015736]	0	-0.543134	-0.533431	0.128672	-0.6552	-0.478017
A_51_P209183	Cxcl14	NM_019568	ref|Mus musculus chemokine (C-X-C motif) ligand 14 (Cxcl14), mRNA [NM_019568]	0	1.20258	1.75349	-0.28177	1.07129	1.49053
A_51_P209280	Rab31	NM_133685	ref|Mus musculus RAB31, member RAS oncogene family (Rab31), mRNA [NM_133685]	0	0.677984	1.08616	0.0442767	0.644073	1.14239
A_51_P209372	Sc4mol	NM_025436	ref|Mus musculus sterol-C4-methyl oxidase-like (Sc4mol), mRNA [NM_025436]	0	-0.462728	-0.403694	-0.0329858	-0.395744	-0.370326
A_51_P209483	Phox2a	NM_008887	ref|Mus musculus paired-like homeobox 2a (Phox2a), mRNA [NM_008887]	0	1.21126	1.38935	-0.187631	0.875971	1.17128
A_51_P209527	Bcl10	NM_009740	ref|Mus musculus B-cell leukemia/lymphoma 10 (Bcl10), mRNA [NM_009740]	0	0.339178	0.498993	0.0498552	0.404757	0.532631
A_51_P209585	Hcrtr1	NM_198959	ref|Mus musculus hypocretin (orexin) receptor 1 (Hcrtr1), transcript variant 1, mRNA [NM_198959]	0	-0.392075	-0.370427	0.104773	-0.00922456	-0.410213
A_51_P209903	Erc2	NM_177814	ref|Mus musculus ELKS/RAB6-interacting/CAST family member 2 (Erc2), mRNA [NM_177814]	0	0.555103	0.61301	0.154146	0.597559	0.514555
A_51_P210143	Syne2	NM_001005510	ref|Mus musculus synaptic nuclear envelope 2 (Syne2), mRNA [NM_001005510]	0	0.625369	0.489377	0.0937897	0.510372	0.857357
A_51_P210293	Gphn	NM_172952	ref|Mus musculus gephyrin (Gphn), transcript variant 2, mRNA [NM_172952]	0	-0.236618	-0.264154	0.130749	-0.23854	-0.262328
A_51_P210310	ENSMUST00000103291	ENSMUST00000103291	ens|T-cell receptor beta, constant region 1 [Source:MGI Symbol;Acc:MGI:4439726] [ENSMUST00000103291]	0	1.22439	1.36982	0.0900819	1.12425	1.28554
A_51_P210474	Mrpl18	NM_026310	ref|Mus musculus mitochondrial ribosomal protein L18 (Mrpl18), nuclear gene encoding mitochondrial protein, mRNA [NM_026310]	0	-0.341694	-0.301919	-0.0433383	-0.251075	-0.343319
A_51_P210510	Sparcl1	NM_010097	ref|Mus musculus SPARC-like 1 (Sparcl1), mRNA [NM_010097]	0	-0.149951	-0.0461567	0.145063	-0.303848	0.119956
A_51_P211152	Phf14	NM_001168382	ref|Mus musculus PHD finger protein 14 (Phf14), transcript variant 1, mRNA [NM_001168382]	0	0.314721	0.327544	0.0346709	0.264867	0.394259
A_51_P211260	Dscaml1	NM_001081270	ref|Mus musculus Down syndrome cell adhesion molecule like 1 (Dscaml1), mRNA [NM_001081270]	0	-1.15195	-1.16146	0.0573221	-0.710702	-0.967119
A_51_P211436	Gpr83	NM_010287	ref|Mus musculus G protein-coupled receptor 83 (Gpr83), mRNA [NM_010287]	0	-1.02369	-1.1373	-0.143454	-0.767117	-1.11154
A_51_P211491	Gusb	NM_010368	ref|Mus musculus glucuronidase, beta (Gusb), mRNA [NM_010368]	0	0.568652	0.676754	-0.101131	0.400638	0.540426
A_51_P211566	Hpca	NM_010471	ref|Mus musculus hippocalcin (Hpca), mRNA [NM_010471]	0	-0.878901	-1.11835	-0.0720823	-0.544733	-0.83141
A_51_P211600	Sept11	ENSMUST00000113047	ens|septin 11 [Source:MGI Symbol;Acc:MGI:1277214] [ENSMUST00000113047]	0	0.318891	0.249609	-0.0706281	0.219943	0.316041
A_51_P211765	Rin1	NM_145495	ref|Mus musculus Ras and Rab interactor 1 (Rin1), mRNA [NM_145495]	0	2.47802	2.75032	-0.664923	2.24448	2.67318
A_51_P211998	Sgms2	NM_028943	ref|Mus musculus sphingomyelin synthase 2 (Sgms2), mRNA [NM_028943]	0	-0.404422	-0.265468	0.0680767	-0.432508	-0.281503
A_51_P212030	Atp6v0e2	NM_133764	ref|Mus musculus ATPase, H+ transporting, lysosomal V0 subunit E2 (Atp6v0e2), mRNA [NM_133764]	0	-0.316976	-0.245579	0.0320736	-0.332764	-0.279047
A_51_P212057	Serpinb1c	NM_173051	ref|Mus musculus serine (or cysteine) peptidase inhibitor, clade B, member 1c (Serpinb1c), mRNA [NM_173051]	0	2.20276	1.68429	-0.00616563	2.1903	1.72277
A_51_P212183	3110001D03Rik	NM_025849	ref|Mus musculus RIKEN cDNA 3110001D03 gene (3110001D03Rik), mRNA [NM_025849]	0	0.0808205	0.361243	0.00113406	0.278559	0.397672
A_51_P212491	Pfkfb3	NM_133232	ref|Mus musculus 6-phosphofructo-2-kinase/fructose-2,6-biphosphatase 3 (Pfkfb3), transcript variant 6, mRNA [NM_133232]	0	0.244101	0.411283	0.10406	0.224671	0.457638
A_51_P212515	Ppm1l	NM_178726	ref|Mus musculus protein phosphatase 1 (formerly 2C)-like (Ppm1l), mRNA [NM_178726]	0	-0.38045	-0.561793	0.0205184	-0.403424	-0.437939
A_51_P212666	Ntsr1	NM_018766	ref|Mus musculus neurotensin receptor 1 (Ntsr1), mRNA [NM_018766]	0	-0.362058	-0.474534	0.23467	-1.08494	-0.327588
A_51_P212682	Mcm10	NM_027290	ref|Mus musculus minichromosome maintenance deficient 10 (S. cerevisiae) (Mcm10), mRNA [NM_027290]	0	0.738361	0.179398	0.0461364	0.601178	0.455511
A_51_P212741	Scn2b	NM_001014761	ref|Mus musculus sodium channel, voltage-gated, type II, beta (Scn2b), mRNA [NM_001014761]	0	-0.834082	-1.11772	-0.023315	-0.700538	-0.950661
A_51_P212782	Il1b	NM_008361	ref|Mus musculus interleukin 1 beta (Il1b), mRNA [NM_008361]	0	1.23514	1.27953	0.219651	1.40604	0.926247
A_51_P212801	Ube2a	NM_019668	ref|Mus musculus ubiquitin-conjugating enzyme E2A, RAD6 homolog (S. cerevisiae) (Ube2a), mRNA [NM_019668]	0	-0.419785	-0.390548	-0.013687	-0.302406	-0.377439
A_51_P213099	Ntng1	AK053689	gb|Mus musculus 0 day neonate eyeball cDNA, RIKEN full-length enriched library, clone:E130203P04 product:hypothetical protein, full insert sequence. [AK053689]	0	-0.814218	-0.939177	0.105306	-0.751211	-0.532839
A_51_P213205	Fam131a	NM_133778	ref|Mus musculus family with sequence similarity 131, member A (Fam131a), mRNA [NM_133778]	0	-0.383288	-0.631379	-0.0347695	-0.358835	-0.507263
A_51_P213223	Galntl4	AK084671	gb|Mus musculus 13 days embryo heart cDNA, RIKEN full-length enriched library, clone:D330027L06 product:hypothetical protein, full insert sequence. [AK084671]	0	-0.236407	-0.181042	-0.00809839	-1.2527	-0.264207
A_51_P213246	B230219D22Rik	NM_181278	ref|Mus musculus RIKEN cDNA B230219D22 gene (B230219D22Rik), mRNA [NM_181278]	0	0.556998	0.289234	-0.179949	0.445466	0.23258
A_51_P213266	Bmp8a	NM_007558	ref|Mus musculus bone morphogenetic protein 8a (Bmp8a), transcript variant 2, mRNA [NM_007558]	0	-0.0177689	-0.293286	-0.265883	0.347249	-0.102514
A_51_P213314	4930555I21Rik	NM_030189	ref|Mus musculus RIKEN cDNA 4930555I21 gene (4930555I21Rik), mRNA [NM_030189]	0	-0.386296	-0.374258	0.118568	-0.309468	-0.401966
A_51_P213334	Hdac11	NM_144919	ref|Mus musculus histone deacetylase 11 (Hdac11), mRNA [NM_144919]	0	-0.931807	-0.856016	0.00129995	-0.89126	-0.760648
A_51_P213352	Pdcl3	NM_026850	ref|Mus musculus phosducin-like 3 (Pdcl3), mRNA [NM_026850]	0	0.731532	0.710022	-0.06164	0.739089	0.559434
A_51_P213928	Nap1l3	NM_138742	ref|Mus musculus nucleosome assembly protein 1-like 3 (Nap1l3), mRNA [NM_138742]	0	-0.661494	-0.687101	0.0447324	-0.50554	-0.636421
A_51_P213940	Sfn	AF058798	gb|Mus musculus 14-3-3 protein sigma mRNA, complete cds. [AF058798]	0	0.51258	0.570143	0.10666	0.781814	0.529517
A_51_P213945	Hfm1	NM_177873	ref|Mus musculus HFM1, ATP-dependent DNA helicase homolog (S. cerevisiae) (Hfm1), transcript variant 1, mRNA [NM_177873]	0	-0.438786	-0.770961	-0.145098	-0.650116	-0.744449
A_51_P214083	2310039H08Rik	NM_025966	ref|Mus musculus RIKEN cDNA 2310039H08 gene (2310039H08Rik), mRNA [NM_025966]	0	0.30603	0.518312	-0.143427	0.391925	0.425074
A_51_P214197	Stk17b	NM_133810	ref|Mus musculus serine/threonine kinase 17b (apoptosis-inducing) (Stk17b), mRNA [NM_133810]	0	0.822996	0.696776	-0.0554815	0.700054	0.519499
A_51_P214251	Rnls	NM_001167818	ref|Mus musculus renalase, FAD-dependent amine oxidase (Rnls), transcript variant 1, mRNA [NM_001167818]	0	0.172508	0.554279	-0.0708859	0.127467	0.6358
A_51_P214306	Haus4	NM_145462	ref|Mus musculus HAUS augmin-like complex, subunit 4 (Haus4), mRNA [NM_145462]	0	-0.790586	-0.798919	-0.0383429	-0.68448	-0.76155
A_51_P214612	AK032608	AK032608	gb|Mus musculus adult male olfactory brain cDNA, RIKEN full-length enriched library, clone:6430704I19 product:Mus musculus Air, mRNA sequence, full insert sequence. [AK032608]	0	-0.281259	-0.134862	0.27998	-0.688943	0.135439
A_51_P214825	Orc5	NM_011959	ref|Mus musculus origin recognition complex, subunit 5 (Orc5), mRNA [NM_011959]	0	-0.156455	-0.0578776	0.296748	-0.22652	-0.136977
A_51_P214985	Zfp521	NM_145492	ref|Mus musculus zinc finger protein 521 (Zfp521), mRNA [NM_145492]	0	-0.635412	-0.93085	-0.04404	-0.549568	-0.79209
A_51_P215038	Tmem59l	NM_182991	ref|Mus musculus transmembrane protein 59-like (Tmem59l), mRNA [NM_182991]	0	-0.444561	-0.739244	0.14747	-0.367866	-0.605019
A_51_P215106	Fstl1	NM_008047	ref|Mus musculus follistatin-like 1 (Fstl1), mRNA [NM_008047]	0	-0.602126	-0.644473	0.108345	-0.437423	-0.753925
A_51_P215237	H2-Ab1	NM_207105	ref|Mus musculus histocompatibility 2, class II antigen A, beta 1 (H2-Ab1), mRNA [NM_207105]	0	-0.312977	0.847301	0.170003	-0.613391	0.772481
A_51_P215489	Slc37a1	NM_153062	ref|Mus musculus solute carrier family 37 (glycerol-3-phosphate transporter), member 1 (Slc37a1), transcript variant 2, mRNA [NM_153062]	0	0.779231	0.815421	0.215377	0.902638	0.863006
A_51_P215530	Rnf180	AK151379	gb|Mus musculus bone marrow macrophage cDNA, RIKEN full-length enriched library, clone:I830028M19 product:hypothetical Zn-finger, RING/Zinc finger RING-type profile containing protein, full insert sequence. [AK151379]	0	-0.722426	-0.680993	-0.00132379	-0.394843	-0.604629
A_51_P215729	9530053A07Rik	ENSMUST00000129051	ens|RIKEN cDNA 9530053A07 gene [Source:MGI Symbol;Acc:MGI:2442118] [ENSMUST00000129051]	0	0.169679	-0.0511611	-0.530121	0.886855	0.599284
A_51_P215828	Kalrn	NM_177357	ref|Mus musculus kalirin, RhoGEF kinase (Kalrn), transcript variant 1, mRNA [NM_177357]	0	-0.628035	-0.505466	0.119423	-0.571294	-0.440113
A_51_P215841	AK039328	AK039328	gb|Mus musculus adult male spinal cord cDNA, RIKEN full-length enriched library, clone:A330023K10 product:unclassifiable, full insert sequence. [AK039328]	0	-0.943435	-0.806921	0.311002	-0.831632	-0.796212
A_51_P215922	Casp6	NM_009811	ref|Mus musculus caspase 6 (Casp6), mRNA [NM_009811]	0	1.72508	1.45724	-0.0441151	1.59173	1.42215
A_51_P216219	Ptk2	NM_007982	ref|Mus musculus PTK2 protein tyrosine kinase 2 (Ptk2), transcript variant 1, mRNA [NM_007982]	0	0.262384	0.393858	-0.00442434	0.365053	0.442493
A_51_P216456	Tac1	NM_009311	ref|Mus musculus tachykinin 1 (Tac1), mRNA [NM_009311]	0	-0.754072	-0.994619	0.0127461	-0.614261	-1.15693
A_51_P216516	Dip2c	NM_001081426	ref|Mus musculus DIP2 disco-interacting protein 2 homolog C (Drosophila) (Dip2c), mRNA [NM_001081426]	0	-0.520516	-0.906193	0.0452327	-0.447484	-0.656089
A_51_P216527	Rnf185	NM_145355	ref|Mus musculus ring finger protein 185 (Rnf185), mRNA [NM_145355]	0	0.184609	0.431846	0.138849	0.306888	0.437566
A_51_P216679	Anxa10	NM_011922	ref|Mus musculus annexin A10 (Anxa10), transcript variant 2, mRNA [NM_011922]	0	3.49025	5.51456	-1.23456	3.35806	5.63329
A_51_P216702	A130022J15Rik	NM_175313	ref|Mus musculus RIKEN cDNA A130022J15 gene (A130022J15Rik), mRNA [NM_175313]	0	0.277488	-0.0832771	-0.0999969	0.267462	-0.153648
A_51_P217047	Gng10	NM_025277	ref|Mus musculus guanine nucleotide binding protein (G protein), gamma 10 (Gng10), mRNA [NM_025277]	0	0.209943	0.282808	0.00689288	0.328004	0.216887
A_51_P217123	Rnf208	NM_176834	ref|Mus musculus ring finger protein 208 (Rnf208), mRNA [NM_176834]	0	-0.705557	-0.706527	0.0692745	-0.640194	-0.658396
A_51_P217218	Il6	NM_031168	ref|Mus musculus interleukin 6 (Il6), mRNA [NM_031168]	0	2.39504	1.97239	-0.308762	2.84649	1.85306
A_51_P217336	Scamp1	NM_029153	ref|Mus musculus secretory carrier membrane protein 1 (Scamp1), mRNA [NM_029153]	0	-0.378774	-0.484195	0.0312692	-0.380268	-0.440656
A_51_P217498	Slc2a4	NM_009204	ref|Mus musculus solute carrier family 2 (facilitated glucose transporter), member 4 (Slc2a4), mRNA [NM_009204]	0	0.245326	0.221767	-0.263627	0.522039	0.784298
A_51_P217509	Btbd11	NM_028709	ref|Mus musculus BTB (POZ) domain containing 11 (Btbd11), transcript variant 1, mRNA [NM_028709]	0	-0.559143	-0.736954	0.145873	-0.384023	-0.736551
A_51_P218292	Stac	NM_016853	ref|Mus musculus src homology three (SH3) and cysteine rich domain (Stac), mRNA [NM_016853]	0	1.08445	1.18816	0.134098	0.999981	0.941368
A_51_P218345	Pak3	NM_008778	ref|Mus musculus p21 protein (Cdc42/Rac)-activated kinase 3 (Pak3), transcript variant 4, mRNA [NM_008778]	0	-0.308612	-0.343215	-0.0147718	-0.36144	-0.245865
A_51_P218774	Rgs10	NM_026418	ref|Mus musculus regulator of G-protein signalling 10 (Rgs10), mRNA [NM_026418]	0	-0.858841	-1.20106	-0.154448	-0.706074	-1.19684
A_51_P218895	Gaa	NM_008064	ref|Mus musculus glucosidase, alpha, acid (Gaa), transcript variant 1, mRNA [NM_008064]	0	-0.400652	-0.483902	0.145769	-0.472334	-0.506473
A_51_P218975	Kcns3	NM_173417	ref|Mus musculus potassium voltage-gated channel, delayed-rectifier, subfamily S, member 3 (Kcns3), transcript variant 1, mRNA [NM_173417]	0	-1.12003	-1.2586	-0.0154299	-0.957671	-1.18479
A_51_P219061	Oxa1l	NM_026936	ref|Mus musculus oxidase assembly 1-like (Oxa1l), mRNA [NM_026936]	0	-0.265632	-0.0706096	0.0989077	-0.22804	0.033049
A_51_P219166	Mfap3l	NM_027756	ref|Mus musculus microfibrillar-associated protein 3-like (Mfap3l), transcript variant 1, mRNA [NM_027756]	0	0.818435	0.75096	0.000494011	0.721332	0.782775
A_51_P219173	Kcnmb1	NM_031169	ref|Mus musculus potassium large conductance calcium-activated channel, subfamily M, beta member 1 (Kcnmb1), mRNA [NM_031169]	0	-0.922354	-1.67204	0.130652	-0.699358	-1.50775
A_51_P219266	Tmprss6	NM_027902	ref|Mus musculus transmembrane serine protease 6 (Tmprss6), mRNA [NM_027902]	0	0.731231	1.20561	-0.036566	1.03216	1.14373
A_51_P219396	ENSMUST00000111972	ENSMUST00000111972	ens|proline rich protein 2 [Source:MGI Symbol;Acc:MGI:1932491] [ENSMUST00000111972]	0	0.291584	1.03939	-0.238638	0.280486	0.839136
A_51_P219433	Med10	NM_138596	ref|Mus musculus mediator of RNA polymerase II transcription, subunit 10 homolog (NUT2, S. cerevisiae) (Med10), mRNA [NM_138596]	0	0.208794	0.325715	-0.098089	0.275378	0.317569
A_51_P219444	Plcl2	NM_013880	ref|Mus musculus phospholipase C-like 2 (Plcl2), mRNA [NM_013880]	0	0.418469	0.596936	-0.0736185	0.506033	0.662091
A_51_P219505	Slc41a2	NM_177388	ref|Mus musculus solute carrier family 41, member 2 (Slc41a2), mRNA [NM_177388]	0	0.859713	0.70516	0.0424322	0.839161	0.653609
A_51_P219532	Fbxo31	NM_133765	ref|Mus musculus F-box protein 31 (Fbxo31), mRNA [NM_133765]	0	-0.59717	-0.721829	0.105733	-0.597014	-0.60625
A_51_P219542	Gnpnat1	NM_019425	ref|Mus musculus glucosamine-phosphate N-acetyltransferase 1 (Gnpnat1), mRNA [NM_019425]	0	1.00729	0.930865	-0.0433312	0.932054	0.895487
A_51_P219662	1300014I06Rik	NM_025831	ref|Mus musculus RIKEN cDNA 1300014I06 gene (1300014I06Rik), mRNA [NM_025831]	0	1.64332	2.05316	-0.141707	1.46315	2.01218
A_51_P219722	Bpifa5	NM_025990	ref|Mus musculus BPI fold containing family A, member 5 (Bpifa5), mRNA [NM_025990]	0	-0.362568	-0.500257	-0.066256	-0.596913	-0.467669
A_51_P219868	Dnm1	NM_010065	ref|Mus musculus dynamin 1 (Dnm1), mRNA [NM_010065]	0	-0.455423	-0.432428	0.236479	-0.339683	-0.379426
A_51_P219970	Cela1	AK007931	gb|Mus musculus 10 day old male pancreas cDNA, RIKEN full-length enriched library, clone:1810062B19 product:elastase 1, pancreatic, full insert sequence. [AK007931]	0	0.122627	1.10288	0.171006	0.040328	1.07464
A_51_P220055	Ccbl1	NM_172404	ref|Mus musculus cysteine conjugate-beta lyase 1 (Ccbl1), mRNA [NM_172404]	0	-0.555085	-0.439556	0.0459455	-0.402073	-0.216009
A_51_P220062	Mmp15	NM_008609	ref|Mus musculus matrix metallopeptidase 15 (Mmp15), mRNA [NM_008609]	0	-0.188685	-0.330297	0.066951	-0.295737	-0.333308
A_51_P220343	Wisp1	NM_018865	ref|Mus musculus WNT1 inducible signaling pathway protein 1 (Wisp1), mRNA [NM_018865]	0	1.18719	1.28787	-0.121172	0.951776	1.47243
A_51_P220681	Aldoc	NM_009657	ref|Mus musculus aldolase C, fructose-bisphosphate (Aldoc), mRNA [NM_009657]	0	-0.396061	-0.68714	0.103165	-0.439451	-0.630601
A_51_P220806	Gdf9	NM_008110	ref|Mus musculus growth differentiation factor 9 (Gdf9), mRNA [NM_008110]	0	0.634505	0.937769	-0.146392	0.541066	0.70044
A_51_P220813	Gng2	NM_010315	ref|Mus musculus guanine nucleotide binding protein (G protein), gamma 2 (Gng2), transcript variant 1, mRNA [NM_010315]	0	0.248776	0.730915	-0.0175135	0.223211	0.670085
A_51_P220934	2200002K05Rik	NM_026955	ref|Mus musculus RIKEN cDNA 2200002K05 gene (2200002K05Rik), mRNA [NM_026955]	0	0.513399	0.317257	0.0436138	0.506237	0.245617
A_51_P220993	Pfn1	NM_011072	ref|Mus musculus profilin 1 (Pfn1), mRNA [NM_011072]	0	0.364499	0.252024	-0.0556253	0.369329	0.303986
A_51_P221008	Gramd1b	ENSMUST00000165104	ens|GRAM domain containing 1B [Source:MGI Symbol;Acc:MGI:1925037] [ENSMUST00000165104]	0	-0.546815	-0.669735	0.0131675	-0.654032	-0.510651
A_51_P221062	Prkar2b	NM_011158	ref|Mus musculus protein kinase, cAMP dependent regulatory, type II beta (Prkar2b), mRNA [NM_011158]	0	-0.890721	-1.25077	-0.0794265	-0.760367	-1.08985
A_51_P221100	Snph	NM_198214	ref|Mus musculus syntaphilin (Snph), mRNA [NM_198214]	0	-0.592355	-0.353378	0.103462	-0.503213	-0.26644
A_51_P221132	L2hgdh	NM_145443	ref|Mus musculus L-2-hydroxyglutarate dehydrogenase (L2hgdh), nuclear gene encoding mitochondrial protein, mRNA [NM_145443]	0	0.199966	0.0864378	0.0195127	0.326966	0.159787
A_51_P221223	Scg5	NM_009162	ref|Mus musculus secretogranin V (Scg5), mRNA [NM_009162]	0	-0.37635	-0.463653	-0.0311515	-0.270869	-0.509562
A_51_P221263	Arsg	NM_028710	ref|Mus musculus arylsulfatase G (Arsg), transcript variant 1, mRNA [NM_028710]	0	-0.450787	-0.279993	0.191493	-0.296745	-0.363056
A_51_P221428	Cbx6	NM_028763	ref|Mus musculus chromobox homolog 6 (Cbx6), mRNA [NM_028763]	0	-0.470064	-0.438146	0.0493169	-0.686138	-0.283933
A_51_P221441	Mall	NM_145532	ref|Mus musculus mal, T-cell differentiation protein-like (Mall), mRNA [NM_145532]	0	1.25611	1.32051	-0.023102	1.07654	0.885016
A_51_P221510	Fam81a	NM_029784	ref|Mus musculus family with sequence similarity 81, member A (Fam81a), mRNA [NM_029784]	0	-0.810957	-0.979172	-0.0604574	-0.672854	-0.646091
A_51_P221651	Adck3	NM_023341	ref|Mus musculus aarF domain containing kinase 3 (Adck3), nuclear gene encoding mitochondrial protein, transcript variant 1, mRNA [NM_023341]	0	-0.260596	-0.20082	0.162116	-0.263891	-0.117811
A_51_P221801	Ext2	NM_010163	ref|Mus musculus exostoses (multiple) 2 (Ext2), mRNA [NM_010163]	0	0.731898	0.714101	0.0606514	0.734603	0.675264
A_51_P221972	Fam86	NM_027446	ref|Mus musculus family with sequence similarity 86 (Fam86), mRNA [NM_027446]	0	-0.306961	-0.243195	0.187038	-0.158637	-0.323129
A_51_P222013	Rassf4	NM_178045	ref|Mus musculus Ras association (RalGDS/AF-6) domain family member 4 (Rassf4), mRNA [NM_178045]	0	-0.317298	-0.610162	0.179652	-0.341246	-0.479572
A_51_P222033	Vps33b	NM_178070	ref|Mus musculus vacuolar protein sorting 33B (yeast) (Vps33b), mRNA [NM_178070]	0	-0.257484	-0.316406	0.0208271	-0.22013	-0.26747
A_51_P222264	Etl4	ENSMUST00000125772	ens|enhancer trap locus 4 [Source:MGI Symbol;Acc:MGI:95454] [ENSMUST00000125772]	0	0.16067	0.121592	0.40848	-0.186843	-0.378567
A_51_P222467	Abcg1	NM_009593	ref|Mus musculus ATP-binding cassette, sub-family G (WHITE), member 1 (Abcg1), mRNA [NM_009593]	0	-0.536681	-0.757936	0.0211411	-0.590397	-0.7001
A_51_P222657	Tspo	NM_009775	ref|Mus musculus translocator protein (Tspo), mRNA [NM_009775]	0	0.739027	0.937163	0.054947	0.703532	0.84284
A_51_P222882	Kcna1	NM_010595	ref|Mus musculus potassium voltage-gated channel, shaker-related subfamily, member 1 (Kcna1), mRNA [NM_010595]	0	-0.379088	-0.419869	0.0934359	-0.607321	-0.32299
A_51_P222953	AK047664	AK047664	gb|Mus musculus adult male corpus striatum cDNA, RIKEN full-length enriched library, clone:C030005N15 product:unclassifiable, full insert sequence. [AK047664]	0	-0.219076	-0.277763	0.0772523	-0.48631	-0.198328
A_51_P223458	Polr3d	NM_025945	ref|Mus musculus polymerase (RNA) III (DNA directed) polypeptide D (Polr3d), transcript variant 1, mRNA [NM_025945]	0	0.238603	0.317926	0.038025	0.299897	0.295875
A_51_P223656	Lamb3	NM_008484	ref|Mus musculus laminin, beta 3 (Lamb3), mRNA [NM_008484]	0	2.3694	2.8942	0.505545	2.0854	3.04603
A_51_P223709	Pask	NM_080850	ref|Mus musculus PAS domain containing serine/threonine kinase (Pask), mRNA [NM_080850]	0	0.598786	0.384762	0.0572263	0.581106	0.494332
A_51_P223724	Khdrbs2	NM_133235	ref|Mus musculus KH domain containing, RNA binding, signal transduction associated 2 (Khdrbs2), mRNA [NM_133235]	0	0.393993	0.216797	-0.116248	0.30001	0.178037
A_51_P223891	Ttc30b	NM_028235	ref|Mus musculus tetratricopeptide repeat domain 30B (Ttc30b), mRNA [NM_028235]	0	-0.399486	-0.347115	0.0750231	-0.387541	-0.456902
A_51_P223946	Pds5b	NM_175310	ref|Mus musculus PDS5, regulator of cohesion maintenance, homolog B (S. cerevisiae) (Pds5b), mRNA [NM_175310]	0	-0.466364	-0.666386	-0.00651817	-0.419641	-0.624482
A_51_P224164	Slc26a4	NM_011867	ref|Mus musculus solute carrier family 26, member 4 (Slc26a4), mRNA [NM_011867]	0	1.31921	0.368053	0.0696333	1.01338	0.188798
A_51_P224175	2210016F16Rik	NM_027335	ref|Mus musculus RIKEN cDNA 2210016F16 gene (2210016F16Rik), mRNA [NM_027335]	0	0.123652	0.0847769	-0.0343501	0.439389	0.229375
A_51_P224682	Htr1f	NM_008310	ref|Mus musculus 5-hydroxytryptamine (serotonin) receptor 1F (Htr1f), mRNA [NM_008310]	0	0.220098	0.112078	-0.0635332	0.769914	0.133906
A_51_P224771	Tmem184b	NM_172608	ref|Mus musculus transmembrane protein 184b (Tmem184b), transcript variant 1, mRNA [NM_172608]	0	-0.0629572	-0.339928	-0.0226473	-0.0641446	-0.333848
A_51_P225209	Nipsnap3b	NM_025623	ref|Mus musculus nipsnap homolog 3B (C. elegans) (Nipsnap3b), mRNA [NM_025623]	0	0.322641	0.396738	0.0245026	0.412604	0.422175
A_51_P225224	Htra1	NM_019564	ref|Mus musculus HtrA serine peptidase 1 (Htra1), mRNA [NM_019564]	0	-0.301538	-0.352835	0.0359899	-0.46099	-0.336587
A_51_P225427	Pkp2	NM_026163	ref|Mus musculus plakophilin 2 (Pkp2), mRNA [NM_026163]	0	1.03974	1.11873	0.216974	0.953682	1.16275
A_51_P225506	Pnrc2	NM_026383	ref|Mus musculus proline-rich nuclear receptor coactivator 2 (Pnrc2), mRNA [NM_026383]	0	0.091275	0.229443	-0.0483241	0.0426302	0.189876
A_51_P225592	Tpm4	NM_001001491	ref|Mus musculus tropomyosin 4 (Tpm4), mRNA [NM_001001491]	0	0.911932	0.919126	-0.134547	0.80562	0.844057
A_51_P225933	Inpp4b	AK053554	gb|Mus musculus 0 day neonate eyeball cDNA, RIKEN full-length enriched library, clone:E130107I17 product:INOSITOL POLYPHOSPHATE 4-PHOSPHATASE TYPE II-ALPHA homolog [Rattus norvegicus], full insert sequence. [AK053554]	0	0.302032	0.792152	-0.113807	0.435927	0.828414
A_51_P226429	Rhobtb2	NM_153514	ref|Mus musculus Rho-related BTB domain containing 2 (Rhobtb2), mRNA [NM_153514]	0	-0.83839	-0.66717	0.0743787	-0.664914	-0.576032
A_51_P226465	Mypop	NM_145579	ref|Mus musculus Myb-related transcription factor, partner of profilin (Mypop), mRNA [NM_145579]	0	-0.674352	-0.696599	-0.0573003	-0.534453	-0.663166
A_51_P226645	Cacng2	ENSMUST00000019290	ens|calcium channel, voltage-dependent, gamma subunit 2 [Source:MGI Symbol;Acc:MGI:1316660] [ENSMUST00000019290]	0	-0.712937	-0.510647	0.0360978	-0.642958	-0.393897
A_51_P226794	March9	NM_001033262	ref|Mus musculus membrane-associated ring finger (C3HC4) 9 (March9), mRNA [NM_001033262]	0	-0.473601	-0.585219	-0.0578913	-0.348277	-0.499379
A_51_P227004	Cks1b	NM_016904	ref|Mus musculus CDC28 protein kinase 1b (Cks1b), mRNA [NM_016904]	0	0.327247	0.237419	-0.0500796	0.397171	0.260876
A_51_P227090	Ramp3	NM_019511	ref|Mus musculus receptor (calcitonin) activity modifying protein 3 (Ramp3), mRNA [NM_019511]	0	0.631264	0.387853	0.0876829	0.743792	0.386751
A_51_P227112	Dnajb5	NM_019874	ref|Mus musculus DnaJ (Hsp40) homolog, subfamily B, member 5 (Dnajb5), mRNA [NM_019874]	0	0.487266	0.38411	0.0693703	0.60779	0.371673
A_51_P227445	ENSMUST00000050829	ENSMUST00000050829	ens|RIKEN cDNA 2010007H06 gene [Source:MGI Symbol;Acc:MGI:1917099] [ENSMUST00000050829]	0	-0.375623	-0.0355306	-0.0628462	-0.548183	-0.157063
A_51_P227785	Klhl3	AK033046	gb|Mus musculus adult male eyeball cDNA, RIKEN full-length enriched library, clone:7530408C15 product:unclassifiable, full insert sequence. [AK033046]	0	-0.749509	-0.77419	-0.0247537	-0.65835	-0.651196
A_51_P227962	Dynlrb2	NM_029297	ref|Mus musculus dynein light chain roadblock-type 2 (Dynlrb2), mRNA [NM_029297]	0	-0.520194	-0.613995	-0.113947	-0.290842	-0.761325
A_51_P228208	Guf1	NM_172711	ref|Mus musculus GUF1 GTPase homolog (S. cerevisiae) (Guf1), mRNA [NM_172711]	0	-0.285752	-0.200202	-0.048137	-0.374378	-0.066356
A_51_P228254	Zdhhc21	NM_026647	ref|Mus musculus zinc finger, DHHC domain containing 21 (Zdhhc21), mRNA [NM_026647]	0	-0.524977	-0.531118	0.117951	-0.525219	-0.424035
A_51_P228276	Gbas	NM_008095	ref|Mus musculus glioblastoma amplified sequence (Gbas), nuclear gene encoding mitochondrial protein, mRNA [NM_008095]	0	-0.223409	-0.220155	0.013385	-0.205201	-0.241999
A_51_P228472	Igfbp3	X81581	gb|M.musculus mRNA for insulin-like growth factor binding protein-3. [X81581]	0	1.18653	1.29619	0.11865	1.29297	1.13842
A_51_P228658	Isyna1	NM_023627	ref|Mus musculus myo-inositol 1-phosphate synthase A1 (Isyna1), mRNA [NM_023627]	0	-0.218401	-0.237468	0.0772021	-0.242379	-0.411344
A_51_P228706	Kcnc4	NM_145922	ref|Mus musculus potassium voltage gated channel, Shaw-related subfamily, member 4 (Kcnc4), mRNA [NM_145922]	0	-0.523637	-0.6793	-0.0331446	-0.388321	-0.610852
A_51_P228817	Stau2	ENSMUST00000127420	ens|staufen (RNA binding protein) homolog 2 (Drosophila) [Source:MGI Symbol;Acc:MGI:1352508] [ENSMUST00000127420]	0	-0.501931	-0.350349	-0.0480166	-0.492048	-0.441128
A_51_P229547	Nrxn1	NM_020252	ref|Mus musculus neurexin I (Nrxn1), transcript variant 1, mRNA [NM_020252]	0	-0.587955	-0.719749	0.122509	-0.535934	-0.58124
A_51_P229602	Plxna2	NM_008882	ref|Mus musculus plexin A2 (Plxna2), mRNA [NM_008882]	0	-0.419031	-0.897654	0.0995587	-0.457839	-0.699323
A_51_P229676	Plscr1	NM_011636	ref|Mus musculus phospholipid scramblase 1 (Plscr1), mRNA [NM_011636]	0	0.501182	0.4777	0.00294096	0.475968	0.401
A_51_P230103	Birc5	NM_001012273	ref|Mus musculus baculoviral IAP repeat-containing 5 (Birc5), transcript variant 3, mRNA [NM_001012273]	0	0.808231	0.554866	0.00173438	0.711079	0.683929
A_51_P230142	A930018P22Rik	NM_026634	ref|Mus musculus RIKEN cDNA A930018P22 gene (A930018P22Rik), mRNA [NM_026634]	0	0.214804	0.240837	-0.218329	0.400501	0.1587
A_51_P230175	Bcan	NM_007529	ref|Mus musculus brevican (Bcan), transcript variant 1, mRNA [NM_007529]	0	-0.590899	-0.708429	0.206037	-0.563331	-0.453333
A_51_P230206	AK085203	AK085203	gb|Mus musculus 13 days embryo stomach cDNA, RIKEN full-length enriched library, clone:D530012B14 product:unclassifiable, full insert sequence. [AK085203]	0	-0.359511	-0.462463	0.311895	-0.73203	-0.409347
A_51_P230347	Srsf12	NM_177774	ref|Mus musculus serine/arginine-rich splicing factor 12 (Srsf12), mRNA [NM_177774]	0	-0.579827	-0.741778	-0.0436152	-0.354252	-0.597441
A_51_P230382	Etv4	NM_008815	ref|Mus musculus ets variant gene 4 (E1A enhancer binding protein, E1AF) (Etv4), mRNA [NM_008815]	0	-0.284424	0.0750381	0.12576	-0.456017	-0.334211
A_51_P230480	Ptchd2	NM_001083342	ref|Mus musculus patched domain containing 2 (Ptchd2), mRNA [NM_001083342]	0	-0.780424	-0.934531	0.142823	-0.838003	-0.813435
A_51_P230507	Ell2	NM_138953	ref|Mus musculus elongation factor RNA polymerase II 2 (Ell2), mRNA [NM_138953]	0	1.10672	1.19079	0.0287066	1.12259	1.14642
A_51_P230624	2010109K11Rik	NM_001162903	ref|Mus musculus RIKEN cDNA 2010109K11 gene (2010109K11Rik), mRNA [NM_001162903]	0	0.758843	0.744711	0.0519062	0.704395	0.726289
A_51_P230942	Runx2	NM_009820	ref|Mus musculus runt related transcription factor 2 (Runx2), transcript variant 3, mRNA [NM_009820]	0	0.0767189	0.339141	-0.0451152	0.303571	0.549385
A_51_P230977	Cdc42	NM_009861	ref|Mus musculus cell division cycle 42 homolog (S. cerevisiae) (Cdc42), transcript variant 1, mRNA [NM_009861]	0	0.286351	0.317081	-0.00680417	0.210095	0.286574
A_51_P231042	Cd163	NM_053094	ref|Mus musculus CD163 antigen (Cd163), transcript variant 2, mRNA [NM_053094]	0	0.657802	1.55011	-0.147179	0.525299	1.36889
A_51_P231308	Mfng	NM_008595	ref|Mus musculus MFNG O-fucosylpeptide 3-beta-N-acetylglucosaminyltransferase (Mfng), mRNA [NM_008595]	0	0.204085	0.53164	0.0100501	0.159011	0.414673
A_51_P231398	Cyth4	NM_028195	ref|Mus musculus cytohesin 4 (Cyth4), mRNA [NM_028195]	0	0.563832	1.27428	0.211433	0.555705	1.1128
A_51_P231557	7530428D23Rik	AK033061	gb|Mus musculus adult male eyeball cDNA, RIKEN full-length enriched library, clone:7530428D23 product:weakly similar to EPHRIN TYPE-A RECEPTOR 5 PRECURSOR (EC 2.7.1.112) (TYROSINE-PROTEIN KINASE RECEPTOR EHK-1) (EPH HOMOLOGY KINASE-1) (BRAIN-SPECIFIC KINA	0	1.11922	1.62896	0.036201	1.14734	1.79634
A_51_P231630	Zfp239	NM_001001792	ref|Mus musculus zinc finger protein 239 (Zfp239), transcript variant 1, mRNA [NM_001001792]	0	-0.388464	-0.504349	0.0515992	-0.31779	-0.466359
A_51_P232207	Hoxb6	NM_008269	ref|Mus musculus homeobox B6 (Hoxb6), mRNA [NM_008269]	0	-1.31154	-0.947262	0.115528	-1.38261	-0.908338
A_51_P232281	Pla2g2d	NM_011109	ref|Mus musculus phospholipase A2, group IID (Pla2g2d), mRNA [NM_011109]	0	0.210951	1.587	-0.0629419	0.219871	1.17153
A_51_P232371	Stab1	NM_138672	ref|Mus musculus stabilin 1 (Stab1), mRNA [NM_138672]	0	0.814497	2.04171	-0.0546287	0.739865	1.77034
A_51_P232778	Ykt6	NM_019661	ref|Mus musculus YKT6 homolog (S. Cerevisiae) (Ykt6), mRNA [NM_019661]	0	-0.332528	-0.372939	-0.0531349	-0.249593	-0.356619
A_51_P232921	1700058G18Rik	NR_028107	ref|Mus musculus RIKEN cDNA 1700058G18 gene (1700058G18Rik), non-coding RNA [NR_028107]	0	0.0279555	0.0251567	-1.15863	-0.254982	-0.0281804
A_51_P233101	Ltbp3	NM_008520	ref|Mus musculus latent transforming growth factor beta binding protein 3 (Ltbp3), mRNA [NM_008520]	0	-0.41773	-0.522456	-0.023516	-0.441994	-0.58072
A_51_P233153	Cadps2	NM_153163	ref|Mus musculus Ca2+-dependent activator protein for secretion 2 (Cadps2), transcript variant 1, mRNA [NM_153163]	0	-0.590671	-1.19052	0.0112933	-0.362556	-0.970429
A_51_P233160	Lysmd2	NM_027309	ref|Mus musculus LysM, putative peptidoglycan-binding, domain containing 2 (Lysmd2), mRNA [NM_027309]	0	-0.41332	-0.460017	-0.00499382	-0.407637	-0.520197
A_51_P233267	Dnajb14	NM_001033155	ref|Mus musculus DnaJ (Hsp40) homolog, subfamily B, member 14 (Dnajb14), mRNA [NM_001033155]	0	-0.394464	-0.429607	0.048212	-0.302929	-0.275572
A_51_P233515	AK018134	AK018134	gb|Mus musculus adult male medulla oblongata cDNA, RIKEN full-length enriched library, clone:6330407D06 product:unclassifiable, full insert sequence. [AK018134]	0	-0.351487	-0.268352	-0.110796	-0.347472	-0.168411
A_51_P233534	Adamts5	NM_011782	ref|Mus musculus a disintegrin-like and metallopeptidase (reprolysin type) with thrombospondin type 1 motif, 5 (aggrecanase-2) (Adamts5), mRNA [NM_011782]	0	-0.130032	-0.339107	-0.0571827	-0.349532	-0.293233
A_51_P233603	Psma7	NM_011969	ref|Mus musculus proteasome (prosome, macropain) subunit, alpha type 7 (Psma7), mRNA [NM_011969]	0	0.333442	0.246173	-0.0211943	0.385077	0.199428
A_51_P233727	Ng23	NM_023893	ref|Mus musculus Ng23 protein (Ng23), transcript variant 1, mRNA [NM_023893]	0	-0.498169	-0.457353	0.0977439	-0.611302	-0.339969
A_51_P233768	Slc13a3	NM_054055	ref|Mus musculus solute carrier family 13 (sodium-dependent dicarboxylate transporter), member 3 (Slc13a3), mRNA [NM_054055]	0	-0.315498	-0.208418	0.243684	-0.592764	-0.373234
A_51_P233855	Adprhl1	NM_172750	ref|Mus musculus ADP-ribosylhydrolase like 1 (Adprhl1), mRNA [NM_172750]	0	-0.458544	-0.572387	-0.156354	-0.381909	-0.685557
A_51_P234044	1190005I06Rik	NM_197988	ref|Mus musculus RIKEN cDNA 1190005I06 gene (1190005I06Rik), mRNA [NM_197988]	0	-0.648334	-0.769291	-0.188675	-0.611794	-0.725172
A_51_P234185	Spred2	ENSMUST00000093299	ens|sprouty-related, EVH1 domain containing 2 [Source:MGI Symbol;Acc:MGI:2150019] [ENSMUST00000093299]	0	-0.521464	-0.547034	-0.0738667	-0.542846	-0.735235
A_51_P234253	Sdcbp2	NM_145535	ref|Mus musculus syndecan binding protein (syntenin) 2 (Sdcbp2), mRNA [NM_145535]	0	0.850599	0.948999	-0.0106728	1.12457	0.972176
A_51_P234728	Lpar6	AK032901	gb|Mus musculus 12 days embryo male wolffian duct includes surrounding region cDNA, RIKEN full-length enriched library, clone:6720469P13 product:P2Y PURINOCEPTOR 5, full insert sequence. [AK032901]	0	0.159134	0.654217	-0.0628438	-0.0849703	0.643116
A_51_P234788	Cxxc5	NM_133687	ref|Mus musculus CXXC finger 5 (Cxxc5), mRNA [NM_133687]	0	-0.478345	-0.423973	0.0949805	-0.492934	-0.4767
A_51_P234893	Ecel1	NM_021306	ref|Mus musculus endothelin converting enzyme-like 1 (Ecel1), mRNA [NM_021306]	0	0.939059	2.15935	-0.189069	0.642821	1.88626
A_51_P235274	AK013651	AK013651	gb|Mus musculus adult male hippocampus cDNA, RIKEN full-length enriched library, clone:2900045O20 product:unclassifiable, full insert sequence. [AK013651]	0	-0.472182	-0.743497	-0.0490024	-0.649472	-0.825803
A_51_P235297	Ahsa2	NM_172391	ref|Mus musculus AHA1, activator of heat shock protein ATPase homolog 2 (yeast) (Ahsa2), mRNA [NM_172391]	0	0.515514	0.463816	0.0111524	0.591039	0.487852
A_51_P235415	Olfm2	NM_173777	ref|Mus musculus olfactomedin 2 (Olfm2), mRNA [NM_173777]	0	-0.253595	-0.178595	0.341323	0.0840907	-0.18675
A_51_P235687	Alox5ap	NM_009663	ref|Mus musculus arachidonate 5-lipoxygenase activating protein (Alox5ap), mRNA [NM_009663]	0	0.846653	1.30838	-0.0767778	0.644828	1.19029
A_51_P235726	Icam4	NM_023892	ref|Mus musculus intercellular adhesion molecule 4, Landsteiner-Wiener blood group (Icam4), mRNA [NM_023892]	0	0.410535	0.196904	-0.490538	0.145312	0.599337
A_51_P235821	Tsc22d3	NM_001077364	ref|Mus musculus TSC22 domain family, member 3 (Tsc22d3), transcript variant 1, mRNA [NM_001077364]	0	-0.309744	-0.465453	-0.0111922	-0.427037	-0.542122
A_51_P235984	Il10ra	NM_008348	ref|Mus musculus interleukin 10 receptor, alpha (Il10ra), mRNA [NM_008348]	0	-0.191822	0.8081	0.18833	-0.114067	0.737099
A_51_P236042	Plcb3	NM_008874	ref|Mus musculus phospholipase C, beta 3 (Plcb3), mRNA [NM_008874]	0	-0.916999	-1.21469	0.0134363	-0.790396	-1.07627
A_51_P236053	Kcnd1	NM_008423	ref|Mus musculus potassium voltage-gated channel, Shal-related family, member 1 (Kcnd1), mRNA [NM_008423]	0	-0.471222	-0.66247	0.0970412	-0.338085	-0.638204
A_51_P236118	Ptpn18	U52523	gb|Mus musculus protein tyrosine phosphatase FLP1 mRNA, complete cds. [U52523]	0	0.960764	1.84973	0.0968131	0.969864	1.62285
A_51_P236185	AK034021	AK034021	gb|Mus musculus adult male diencephalon cDNA, RIKEN full-length enriched library, clone:9330142E06 product:unclassifiable, full insert sequence. [AK034021]	0	-0.195838	-0.469848	0.119484	-0.382316	-0.565172
A_51_P236303	Serpina1d	NM_009246	ref|Mus musculus serine (or cysteine) peptidase inhibitor, clade A, member 1D (Serpina1d), mRNA [NM_009246]	0	-0.891652	-1.32297	0.0224244	-0.74165	-1.12462
A_51_P236314	Ndst1	AK004787	gb|Mus musculus adult male lung cDNA, RIKEN full-length enriched library, clone:1200015G06 product:unclassifiable, full insert sequence. [AK004787]	0	0.613984	0.555113	-0.00459886	0.649693	0.584264
A_51_P236412	Cdkl2	NM_016912	ref|Mus musculus cyclin-dependent kinase-like 2 (CDC2-related kinase) (Cdkl2), transcript variant 1, mRNA [NM_016912]	0	-0.33013	-0.467755	0.00150304	-0.253368	-0.42792
A_51_P237153	Spock3	NM_023689	ref|Mus musculus sparc/osteonectin, cwcv and kazal-like domains proteoglycan 3 (Spock3), transcript variant 1, mRNA [NM_023689]	0	-0.951611	-1.21673	-0.046362	-0.813282	-1.0972
A_51_P237255	Kcnip2	NM_145703	ref|Mus musculus Kv channel-interacting protein 2 (Kcnip2), transcript variant a, mRNA [NM_145703]	0	-0.899939	-1.15519	-0.094914	-0.675636	-0.974052
A_51_P237307	Plekhg1	NM_001159942	ref|Mus musculus pleckstrin homology domain containing, family G (with RhoGef domain) member 1 (Plekhg1), transcript variant 1, mRNA [NM_001159942]	0	-0.453175	-0.345162	0.0624483	-0.646069	-0.192028
A_51_P237374	Vstm2b	NM_021387	ref|Mus musculus V-set and transmembrane domain containing 2B (Vstm2b), mRNA [NM_021387]	0	-1.016	-0.916124	0.00319624	-0.888637	-0.744366
A_51_P237514	Eif1ax	NM_025437	ref|Mus musculus eukaryotic translation initiation factor 1A, X-linked (Eif1ax), mRNA [NM_025437]	0	0.19084	0.281025	-0.0230135	0.250268	0.336165
A_51_P237565	Kank4	NM_172872	ref|Mus musculus KN motif and ankyrin repeat domains 4 (Kank4), mRNA [NM_172872]	0	-0.583763	-0.712027	0.207438	-0.657239	-0.820356
A_51_P237593	Aplp2	Z27070	gb|M.musculus (balb/c) mRNA for putative protein. [Z27070]	0	-0.408432	-0.605316	-0.0622903	-0.489772	-0.837394
A_51_P237695	Gnai3	NM_010306	ref|Mus musculus guanine nucleotide binding protein (G protein), alpha inhibiting 3 (Gnai3), mRNA [NM_010306]	0	0.439465	0.338708	0.0647964	0.402546	0.40399
A_51_P237766	Nsfl1c	NM_198326	ref|Mus musculus NSFL1 (p97) cofactor (p47) (Nsfl1c), mRNA [NM_198326]	0	0.330203	0.221023	-0.0285247	0.270834	0.308476
A_51_P237856	Ifi203	NM_001045481	ref|Mus musculus interferon activated gene 203 (Ifi203), transcript variant 1, mRNA [NM_001045481]	0	-0.208548	0.512505	-0.120736	-0.546904	0.473552
A_51_P238083	9330182L06Rik	NM_172706	ref|Mus musculus RIKEN cDNA 9330182L06 gene (9330182L06Rik), mRNA [NM_172706]	0	-0.406086	-0.616454	0.0509533	-0.250996	-0.423023
A_51_P238165	Sstr2	ENSMUST00000106630	ens|somatostatin receptor 2 [Source:MGI Symbol;Acc:MGI:98328] [ENSMUST00000106630]	0	-1.30908	-1.43206	-0.147055	-1.02251	-1.59097
A_51_P238217	Cltb	NM_028870	ref|Mus musculus clathrin, light polypeptide (Lcb) (Cltb), mRNA [NM_028870]	0	0.464854	0.743802	-0.00206913	0.416889	0.684921
A_51_P238425	Cbr2	NM_007621	ref|Mus musculus carbonyl reductase 2 (Cbr2), mRNA [NM_007621]	0	1.6102	2.40326	-0.0668042	1.417	2.09527
A_51_P239094	4930447A16Rik	NM_029113	ref|Mus musculus RIKEN cDNA 4930447A16 gene (4930447A16Rik), mRNA [NM_029113]	0	-0.0976546	-0.216894	-0.94194	0.2481	-0.540319
A_51_P239203	Mapk13	NM_011950	ref|Mus musculus mitogen-activated protein kinase 13 (Mapk13), mRNA [NM_011950]	0	0.655345	0.312667	-0.0650583	0.838501	0.209331
A_51_P239236	Acacb	NM_133904	ref|Mus musculus acetyl-Coenzyme A carboxylase beta (Acacb), mRNA [NM_133904]	0	-0.444514	-0.314239	0.00647373	-0.400571	-0.0873982
A_51_P239750	Inhba	NM_008380	ref|Mus musculus inhibin beta-A (Inhba), mRNA [NM_008380]	0	0.91075	0.35663	0.248267	0.924391	0.536541
A_51_P239766	Plcd1	NM_019676	ref|Mus musculus phospholipase C, delta 1 (Plcd1), mRNA [NM_019676]	0	1.3441	1.4317	0.0777656	1.30418	1.38576
A_51_P239984	Exo1	NM_012012	ref|Mus musculus exonuclease 1 (Exo1), mRNA [NM_012012]	0	0.785456	0.134455	-0.391844	0.800409	0.139595
A_51_P240019	Gyg	NM_013755	ref|Mus musculus glycogenin (Gyg), mRNA [NM_013755]	0	-0.655884	-0.561231	0.0322775	-0.533268	-0.45585
A_51_P240136	Gng8	NM_010320	ref|Mus musculus guanine nucleotide binding protein (G protein), gamma 8 (Gng8), mRNA [NM_010320]	0	-0.596934	-1.05992	-0.0883703	-0.652092	-1.07223
A_51_P240404	A830010M20Rik	NM_001007574	ref|Mus musculus RIKEN cDNA A830010M20 gene (A830010M20Rik), transcript variant 1, mRNA [NM_001007574]	0	1.07334	1.13687	0.133949	1.02701	1.37248
A_51_P240453	Nusap1	NM_133851	ref|Mus musculus nucleolar and spindle associated protein 1 (Nusap1), transcript variant 1, mRNA [NM_133851]	0	0.954657	0.447681	-0.031708	0.475935	0.704055
A_51_P240614	Tm4sf1	NM_008536	ref|Mus musculus transmembrane 4 superfamily member 1 (Tm4sf1), mRNA [NM_008536]	0	1.45672	1.01728	-0.0920038	1.15719	0.961967
A_51_P240703	Gpr151	NM_181543	ref|Mus musculus G protein-coupled receptor 151 (Gpr151), mRNA [NM_181543]	0	4.74104	5.27247	0.00361514	4.64266	5.20115
A_51_P240801	Tmem173	NM_028261	ref|Mus musculus transmembrane protein 173 (Tmem173), nuclear gene encoding mitochondrial protein, mRNA [NM_028261]	0	1.37853	1.26714	-0.184101	1.67576	1.0372
A_51_P241210	Lhfpl3	NM_001081231	ref|Mus musculus lipoma HMGIC fusion partner-like 3 (Lhfpl3), transcript variant 2, mRNA [NM_001081231]	0	-0.87058	-1.24127	-0.034232	-0.76971	-1.03069
A_51_P241319	Cilp	NM_173385	ref|Mus musculus cartilage intermediate layer protein, nucleotide pyrophosphohydrolase (Cilp), mRNA [NM_173385]	0	-0.862881	-1.55269	0.00461216	-1.23751	-1.78709
A_51_P241407	Arap2	NM_178407	ref|Mus musculus ArfGAP with RhoGAP domain, ankyrin repeat and PH domain 2 (Arap2), mRNA [NM_178407]	0	-0.641828	-0.571841	0.187051	-0.712389	-0.422972
A_51_P241426	Gfra4	NM_020014	ref|Mus musculus glial cell line derived neurotrophic factor family receptor alpha 4 (Gfra4), transcript variant 2, mRNA [NM_020014]	0	-0.435418	-0.510044	0.0923007	-0.334385	-0.594485
A_51_P241667	Prkdc	NM_011159	ref|Mus musculus protein kinase, DNA activated, catalytic polypeptide (Prkdc), mRNA [NM_011159]	0	-0.427713	-0.530158	0.169077	-0.408472	-0.351761
A_51_P241715	ENSMUST00000166944	ENSMUST00000166944	ens|predicted gene 10634 [Source:MGI Symbol;Acc:MGI:3641833] [ENSMUST00000166944]	0	-0.0564653	-0.115374	-1.33321	-0.620724	-0.522432
A_51_P241769	Rhd	NM_011270	ref|Mus musculus Rh blood group, D antigen (Rhd), mRNA [NM_011270]	0	1.22824	0.596913	-0.0221604	1.06635	1.27342
A_51_P241843	Tmem202	NM_178388	ref|Mus musculus transmembrane protein 202 (Tmem202), mRNA [NM_178388]	0	0.362026	0.148983	0.0188895	0.544545	0.258548
A_51_P241943	Sap30l	NM_001081168	ref|Mus musculus SAP30-like (Sap30l), mRNA [NM_001081168]	0	0.305515	0.222194	0.00716043	0.328113	0.309622
A_51_P241995	Col5a3	NM_016919	ref|Mus musculus collagen, type V, alpha 3 (Col5a3), mRNA [NM_016919]	0	1.05151	1.36629	-0.0325685	0.476421	1.23154
A_51_P242043	Dhcr24	NM_053272	ref|Mus musculus 24-dehydrocholesterol reductase (Dhcr24), mRNA [NM_053272]	0	-0.33778	-0.164634	0.180397	-0.302096	-0.245489
A_51_P242101	5730528L13Rik	NM_028137	ref|Mus musculus RIKEN cDNA 5730528L13 gene (5730528L13Rik), transcript variant 2, mRNA [NM_028137]	0	-0.417121	-0.377152	0.0225186	-0.124518	-0.330831
A_51_P242201	Naaa	NM_025972	ref|Mus musculus N-acylethanolamine acid amidase (Naaa), transcript variant 1, mRNA [NM_025972]	0	-0.20473	-0.204438	0.0877293	-0.25793	-0.236727
A_51_P242414	Micall1	NM_177461	ref|Mus musculus microtubule associated monoxygenase, calponin and LIM domain containing -like 1 (Micall1), mRNA [NM_177461]	0	0.754931	0.788893	-0.0173599	0.715675	0.83428
A_51_P242930	Lat2	NM_020044	ref|Mus musculus linker for activation of T cells family, member 2 (Lat2), transcript variant 1, mRNA [NM_020044]	0	0.969833	1.11416	-0.00264715	0.988246	0.975384
A_51_P243559	4833431D13Rik	AK029407	gb|Mus musculus 0 day neonate head cDNA, RIKEN full-length enriched library, clone:4833431D13 product:hypothetical protein, full insert sequence. [AK029407]	0	0.474851	0.369126	-0.143092	0.438396	0.674408
A_51_P243623	Brms1l	NM_001037756	ref|Mus musculus breast cancer metastasis-suppressor 1-like (Brms1l), mRNA [NM_001037756]	0	-0.490158	-0.451289	0.054808	-0.39371	-0.348036
A_51_P243667	Aox4	NM_023631	ref|Mus musculus aldehyde oxidase 4 (Aox4), mRNA [NM_023631]	0	-0.584713	-0.555428	0.0714554	-1.08452	-0.510508
A_51_P243900	Nell2	NM_016743	ref|Mus musculus NEL-like 2 (chicken) (Nell2), mRNA [NM_016743]	0	-0.368579	-0.617969	0.00940208	-0.417718	-0.711923
A_51_P243914	Skap2	NM_018773	ref|Mus musculus src family associated phosphoprotein 2 (Skap2), mRNA [NM_018773]	0	0.363016	0.443401	0.0964115	0.577729	0.443844
A_51_P243930	Qrsl1	NM_001081054	ref|Mus musculus glutaminyl-tRNA synthase (glutamine-hydrolyzing)-like 1 (Qrsl1), mRNA [NM_001081054]	0	-0.518719	-0.453525	0.0571776	-0.402822	-0.363736
A_51_P244020	Rtbdn	NM_144929	ref|Mus musculus retbindin (Rtbdn), mRNA [NM_144929]	0	-0.327854	-0.441581	0.0813879	-0.310633	-0.57481
A_51_P244061	Snapc5	NM_183316	ref|Mus musculus small nuclear RNA activating complex, polypeptide 5 (Snapc5), mRNA [NM_183316]	0	-0.630818	-0.643925	0.00387933	-0.459205	-0.513811
A_51_P244213	Hapln3	NM_178255	ref|Mus musculus hyaluronan and proteoglycan link protein 3 (Hapln3), mRNA [NM_178255]	0	-0.51731	-0.449148	0.00861726	-0.519484	-0.694812
A_51_P244333	Eif2a	ENSMUST00000148251	ens|eukaryotic translation initiation factor 2A [Source:MGI Symbol;Acc:MGI:1098684] [ENSMUST00000148251]	0	-0.0777942	-0.235692	0.165915	-0.650616	-0.318643
A_51_P244453	Kctd3	NM_172650	ref|Mus musculus potassium channel tetramerisation domain containing 3 (Kctd3), mRNA [NM_172650]	0	-0.320091	-0.456727	0.0628621	-0.223226	-0.339308
A_51_P244531	ENSMUST00000100518	ENSMUST00000100518	ens|RIKEN cDNA 6330403L08 gene [Source:MGI Symbol;Acc:MGI:1917994] [ENSMUST00000100518]	0	-0.404461	-0.597639	0.0695608	-0.44276	-0.483752
A_51_P244558	Rab3gap2	NM_001163754	ref|Mus musculus RAB3 GTPase activating protein subunit 2 (Rab3gap2), mRNA [NM_001163754]	0	0.523474	0.37979	0.117974	0.560435	0.537359
A_51_P244577	6430527G18Rik	NM_145836	ref|Mus musculus RIKEN cDNA 6430527G18 gene (6430527G18Rik), mRNA [NM_145836]	0	-0.223326	-0.488014	-0.0597506	-0.24432	-0.539109
A_51_P244586	Zfp618	NM_028326	ref|Mus musculus zinc fingerprotein 618 (Zfp618), mRNA [NM_028326]	0	-0.410202	-0.0118953	0.0683809	-0.293622	0.0312942
A_51_P244792	Rgs17	NM_019958	ref|Mus musculus regulator of G-protein signaling 17 (Rgs17), transcript variant 2, mRNA [NM_019958]	0	0.111421	0.313962	-0.0259004	0.244397	0.410389
A_51_P244969	Rmnd5b	NM_025346	ref|Mus musculus required for meiotic nuclear division 5 homolog B (S. cerevisiae) (Rmnd5b), mRNA [NM_025346]	0	0.872693	0.829985	-0.0594325	0.872594	0.591716
A_51_P245248	Alg12	NM_145477	ref|Mus musculus asparagine-linked glycosylation 12 homolog (yeast, alpha-1,6-mannosyltransferase) (Alg12), transcript variant 2, mRNA [NM_145477]	0	-0.234729	-0.379607	-0.0846729	-0.231038	-0.460334
A_51_P245989	Ccr2	NM_009915	ref|Mus musculus chemokine (C-C motif) receptor 2 (Ccr2), mRNA [NM_009915]	0	0.594674	1.17393	0.0909783	0.355919	1.15678
A_51_P246001	Cpe	NM_013494	ref|Mus musculus carboxypeptidase E (Cpe), mRNA [NM_013494]	0	-0.206725	-0.441538	0.0903332	-0.251528	-0.440811
A_51_P246066	Slamf9	NM_029612	ref|Mus musculus SLAM family member 9 (Slamf9), mRNA [NM_029612]	0	0.547965	0.783791	0.0443877	0.448233	0.836239
A_51_P246166	Expi	NM_007969	ref|Mus musculus extracellular proteinase inhibitor (Expi), mRNA [NM_007969]	0	0.357521	0.716509	-0.575725	0.796488	1.12431
A_51_P246317	Mt2	NM_008630	ref|Mus musculus metallothionein 2 (Mt2), mRNA [NM_008630]	0	1.64705	0.569152	-0.0949292	1.55358	0.494848
A_51_P246339	Rfc5	NM_028128	ref|Mus musculus replication factor C (activator 1) 5 (Rfc5), mRNA [NM_028128]	0	0.397436	0.340676	0.122505	0.532954	0.365369
A_51_P246543	Ebf3	NM_010096	ref|Mus musculus early B-cell factor 3 (Ebf3), transcript variant 3, mRNA [NM_010096]	0	-0.581686	-0.765416	0.0532427	-0.523059	-0.640811
A_51_P246653	Clec7a	NM_020008	ref|Mus musculus C-type lectin domain family 7, member a (Clec7a), mRNA [NM_020008]	0	-0.283225	1.02924	0.291998	-0.342289	1.09678
A_51_P246705	Nop14	NM_029278	ref|Mus musculus NOP14 nucleolar protein homolog (yeast) (Nop14), mRNA [NM_029278]	0	0.352661	0.41353	0.0614515	0.391312	0.344901
A_51_P246754	Pnpo	NM_134021	ref|Mus musculus pyridoxine 5'-phosphate oxidase (Pnpo), mRNA [NM_134021]	0	-0.0500238	-0.270482	-0.0764687	-0.0313536	-0.40815
A_51_P246816	Napa	NM_025898	ref|Mus musculus N-ethylmaleimide sensitive fusion protein attachment protein alpha (Napa), mRNA [NM_025898]	0	0.220706	0.330182	-0.135505	0.208181	0.244051
A_51_P246844	Abca2	NM_007379	ref|Mus musculus ATP-binding cassette, sub-family A (ABC1), member 2 (Abca2), mRNA [NM_007379]	0	-0.277103	-0.247973	0.111945	-0.375253	-0.280528
A_51_P247030	Vwa5b2	NM_001144953	ref|Mus musculus von Willebrand factor A domain containing 5B2 (Vwa5b2), transcript variant 1, mRNA [NM_001144953]	0	-0.511102	-0.627804	0.0387223	-0.457537	-0.460007
A_51_P247070	Mctp1	NM_030174	ref|Mus musculus multiple C2 domains, transmembrane 1 (Mctp1), mRNA [NM_030174]	0	-0.671583	-0.753953	0.211163	-0.562271	-0.658724
A_51_P247157	Hn1	NM_008258	ref|Mus musculus hematological and neurological expressed sequence 1 (Hn1), mRNA [NM_008258]	0	1.18724	1.59672	0.00901622	1.12297	1.46667
A_51_P247175	Ints10	ENSMUST00000034328	ens|integrator complex subunit 10 [Source:MGI Symbol;Acc:MGI:1918135] [ENSMUST00000034328]	0	-0.299577	-0.363503	-0.0816929	-0.160492	-0.364262
A_51_P247184	Npr3	NM_008728	ref|Mus musculus natriuretic peptide receptor 3 (Npr3), transcript variant 1, mRNA [NM_008728]	0	0.166813	0.426333	-0.0637279	0.030918	0.573155
A_51_P247614	Ncrna00086	NR_028086	ref|Mus musculus non-protein coding RNA 86 (Ncrna00086), non-coding RNA [NR_028086]	0	-0.840197	-0.842813	-0.00698887	-0.695659	-0.68297
A_51_P247637	Rnf144a	NM_080563	ref|Mus musculus ring finger protein 144A (Rnf144a), transcript variant 2, mRNA [NM_080563]	0	-0.458469	-0.718027	-0.0152504	-0.32877	-0.592664
A_51_P247799	Casp8	NM_009812	ref|Mus musculus caspase 8 (Casp8), transcript variant 1, mRNA [NM_009812]	0	0.695264	0.898498	0.192411	0.349597	0.772694
A_51_P247928	Clmn	AB059646	gb|Mus musculus calmin isoform e mRNA for calmin delta, complete cds. [AB059646]	0	0.229767	0.201984	-0.213393	0.127712	0.279318
A_51_P248067	Ezh2	NM_007971	ref|Mus musculus enhancer of zeste homolog 2 (Drosophila) (Ezh2), transcript variant 1, mRNA [NM_007971]	0	0.525728	0.586774	-0.0781426	0.480139	0.218094
A_51_P248122	Bbc3	NM_133234	ref|Mus musculus BCL2 binding component 3 (Bbc3), nuclear gene encoding mitochondrial protein, mRNA [NM_133234]	0	-0.0696031	0.511348	-0.128417	0.0109647	0.435456
A_51_P248265	Thoc1	NM_153552	ref|Mus musculus THO complex 1 (Thoc1), mRNA [NM_153552]	0	0.348134	0.244181	0.0559781	0.351424	0.387701
A_51_P248387	Pcyox1l	NM_172832	ref|Mus musculus prenylcysteine oxidase 1 like (Pcyox1l), mRNA [NM_172832]	0	-0.200117	-0.244101	0.206464	-0.179922	-0.170626
A_51_P248674	Yars	NM_134151	ref|Mus musculus tyrosyl-tRNA synthetase (Yars), mRNA [NM_134151]	0	0.295301	0.514207	-0.025943	0.27054	0.481746
A_51_P248786	Ccdc80	NM_026439	ref|Mus musculus coiled-coil domain containing 80 (Ccdc80), mRNA [NM_026439]	0	0.325173	0.719917	-0.0501361	0.199768	0.672281
A_51_P248819	Bambi	NM_026505	ref|Mus musculus BMP and activin membrane-bound inhibitor, homolog (Xenopus laevis) (Bambi), mRNA [NM_026505]	0	-0.927703	-0.868928	0.136686	-0.715365	-0.909205
A_51_P248865	Foxf2	NM_010225	ref|Mus musculus forkhead box F2 (Foxf2), mRNA [NM_010225]	0	0.431358	0.43749	-0.112377	0.407808	0.509512
A_51_P248959	Stxbp5	NM_001081344	ref|Mus musculus syntaxin binding protein 5 (tomosyn) (Stxbp5), mRNA [NM_001081344]	0	0.560831	0.313751	0.111731	0.481229	0.167095
A_51_P249118	Abcb4	NM_008830	ref|Mus musculus ATP-binding cassette, sub-family B (MDR/TAP), member 4 (Abcb4), mRNA [NM_008830]	0	-0.340381	-0.54949	0.0226669	-0.426756	-0.395921
A_51_P249215	Ptger2	NM_008964	ref|Mus musculus prostaglandin E receptor 2 (subtype EP2) (Ptger2), mRNA [NM_008964]	0	-0.393068	-0.862421	0.00703921	-0.571105	-0.7485
A_51_P249274	1300017J02Rik	NM_027918	ref|Mus musculus RIKEN cDNA 1300017J02 gene (1300017J02Rik), mRNA [NM_027918]	0	0.566854	0.612227	0.00859286	0.448905	0.965773
A_51_P249302	Abcd2	NM_011994	ref|Mus musculus ATP-binding cassette, sub-family D (ALD), member 2 (Abcd2), mRNA [NM_011994]	0	-0.87949	-1.08407	0.218436	-1.0507	-0.752814
A_51_P249360	Suox	NM_173733	ref|Mus musculus sulfite oxidase (Suox), nuclear gene encoding mitochondrial protein, mRNA [NM_173733]	0	-0.335402	-0.307532	0.0294055	-0.401265	-0.243997
A_51_P249627	Bicd2	NM_029791	ref|Mus musculus bicaudal D homolog 2 (Drosophila) (Bicd2), transcript variant 2, mRNA [NM_029791]	0	0.714946	0.440675	-0.0104048	0.513466	0.480279
A_51_P249867	Snrnp48	NM_026382	ref|Mus musculus small nuclear ribonucleoprotein 48 (U11/U12) (Snrnp48), mRNA [NM_026382]	0	0.194444	0.445816	-0.0782532	0.290704	0.288114
A_51_P249930	Tceal1	NM_146236	ref|Mus musculus transcription elongation factor A (SII)-like 1 (Tceal1), mRNA [NM_146236]	0	-0.589046	-0.560601	-0.0209746	-0.538643	-0.628119
A_51_P249957	Fgf18	NM_008005	ref|Mus musculus fibroblast growth factor 18 (Fgf18), mRNA [NM_008005]	0	-0.618799	-0.460725	0.0162751	-0.574589	-0.296718
A_51_P249989	Tifa	NM_145133	ref|Mus musculus TRAF-interacting protein with forkhead-associated domain (Tifa), mRNA [NM_145133]	0	1.28267	1.67787	0.103648	1.50718	1.57537
A_51_P250058	Epas1	NM_010137	ref|Mus musculus endothelial PAS domain protein 1 (Epas1), mRNA [NM_010137]	0	-0.303657	-0.371744	0.0543845	-0.497883	-0.267973
A_51_P250123	Zfp763	NM_028543	ref|Mus musculus zinc finger protein 763 (Zfp763), mRNA [NM_028543]	0	-0.452113	-0.322586	0.0945794	-0.302756	-0.362248
A_51_P250131	NAP060786-1	NAP060786-1	Unknown	0	-0.342914	-0.36683	0.133381	-0.194572	-0.452977
A_51_P250337	Igfn1	NM_177642	ref|Mus musculus immunoglobulin-like and fibronectin type III domain containing 1 (Igfn1), mRNA [NM_177642]	0	1.32376	1.66154	-0.108124	0.966626	1.38472
A_51_P250378	Slc30a1	NM_009579	ref|Mus musculus solute carrier family 30 (zinc transporter), member 1 (Slc30a1), mRNA [NM_009579]	0	0.499899	0.347409	0.117744	0.566258	0.398012
A_51_P250433	Asxl2	NM_172421	ref|Mus musculus additional sex combs like 2 (Drosophila) (Asxl2), mRNA [NM_172421]	0	0.138841	0.096975	-0.0253808	0.346433	0.127322
A_51_P250459	Mettl5	NM_029280	ref|Mus musculus methyltransferase like 5 (Mettl5), mRNA [NM_029280]	0	-0.410969	-0.366889	-0.0813424	-0.327804	-0.424301
A_51_P250797	Glrb	NM_010298	ref|Mus musculus glycine receptor, beta subunit (Glrb), mRNA [NM_010298]	0	-0.476386	-0.384398	0.258511	-0.415203	-0.296121
A_51_P250860	Kir3dl2	NM_177748	ref|Mus musculus killer cell immunoglobulin-like receptor, three domains, long cytoplasmic tail, 2 (Kir3dl2), mRNA [NM_177748]	0	0.865062	0.346015	-0.145599	0.226244	0.971662
A_51_P251022	Plscr2	NM_008880	ref|Mus musculus phospholipid scramblase 2 (Plscr2), transcript variant B, mRNA [NM_008880]	0	0.434486	0.0374552	-0.109083	0.405691	0.0287673
A_51_P251213	Cacna1d	NM_001083616	ref|Mus musculus calcium channel, voltage-dependent, L type, alpha 1D subunit (Cacna1d), transcript variant 2, mRNA [NM_001083616]	0	-0.265892	-0.282597	0.44935	-0.59878	-0.0407086
A_51_P251293	Btbd3	NM_145534	ref|Mus musculus BTB (POZ) domain containing 3 (Btbd3), transcript variant 1, mRNA [NM_145534]	0	-0.472395	-0.462783	0.00727836	-0.436378	-0.437766
A_51_P251552	Tmem206	NM_025864	ref|Mus musculus transmembrane protein 206 (Tmem206), mRNA [NM_025864]	0	0.493532	0.521744	-0.0830815	0.43223	0.397483
A_51_P251736	Reep5	NM_007874	ref|Mus musculus receptor accessory protein 5 (Reep5), mRNA [NM_007874]	0	-0.29925	-0.27147	0.0500997	-0.357965	-0.372893
A_51_P251768	Emr1	NM_010130	ref|Mus musculus EGF-like module containing, mucin-like, hormone receptor-like sequence 1 (Emr1), mRNA [NM_010130]	0	0.428282	1.98361	0.000480389	0.343684	1.76253
A_51_P251915	Irgq	NM_153134	ref|Mus musculus immunity-related GTPase family, Q (Irgq), mRNA [NM_153134]	0	0.516022	0.340822	0.0761146	0.583255	0.423591
A_51_P251977	Vmn1r16	NM_134184	ref|Mus musculus vomeronasal 1 receptor 16 (Vmn1r16), mRNA [NM_134184]	0	0.0923209	-0.327725	-0.748248	0.321974	-0.498541
A_51_P252000	Susd4	NM_144796	ref|Mus musculus sushi domain containing 4 (Susd4), mRNA [NM_144796]	0	-0.97467	-0.828212	0.00554292	-0.92825	-0.769297
A_51_P252157	Top2a	NM_011623	ref|Mus musculus topoisomerase (DNA) II alpha (Top2a), mRNA [NM_011623]	0	1.17694	0.752622	0.163363	0.825515	1.20029
A_51_P252212	Vamp3	NM_009498	ref|Mus musculus vesicle-associated membrane protein 3 (Vamp3), mRNA [NM_009498]	0	0.542799	0.409592	0.118317	0.52827	0.376192
A_51_P252243	Tshb	AK036251	gb|Mus musculus 16 days neonate cerebellum cDNA, RIKEN full-length enriched library, clone:9630048K15 product:thyroid stimulating hormone, beta subunit, full insert sequence. [AK036251]	0	0.0510016	-0.504036	0.353735	-0.619445	-0.753514
A_51_P252677	1110007C09Rik	NM_026738	ref|Mus musculus RIKEN cDNA 1110007C09 gene (1110007C09Rik), mRNA [NM_026738]	0	0.602412	0.632193	-0.0592535	0.569127	0.620444
A_51_P253019	BC010981	AK171523	gb|Mus musculus B6-derived CD11 +ve dendritic cells cDNA, RIKEN full-length enriched library, clone:F730225N24 product:hypothetical protein, full insert sequence. [AK171523]	0	0.132619	0.316958	-0.0589666	0.0951592	0.443325
A_51_P253074	Chit1	NM_027979	ref|Mus musculus chitinase 1 (chitotriosidase) (Chit1), mRNA [NM_027979]	0	0.209673	0.790466	-0.0414061	0.308167	0.643254
A_51_P253094	Suv420h2	NM_146177	ref|Mus musculus suppressor of variegation 4-20 homolog 2 (Drosophila) (Suv420h2), transcript variant 1, mRNA [NM_146177]	0	-0.330529	-0.16093	0.0370041	-0.354372	-0.0600712
A_51_P253279	Cntn6	NM_017383	ref|Mus musculus contactin 6 (Cntn6), mRNA [NM_017383]	0	-1.22915	-1.2053	0.16771	-0.966563	-0.803494
A_51_P253320	Rgs3	NM_134257	ref|Mus musculus regulator of G-protein signaling 3 (Rgs3), transcript variant 2, mRNA [NM_134257]	0	-0.709523	-0.531255	0.134345	-0.512767	-0.510767
A_51_P253547	Ctsl	NM_009984	ref|Mus musculus cathepsin L (Ctsl), mRNA [NM_009984]	0	0.115139	-0.211221	-0.0940065	0.390604	0.167398
A_51_P253697	Rpain	NM_027186	ref|Mus musculus RPA interacting protein (Rpain), transcript variant 1, mRNA [NM_027186]	0	0.554181	0.478933	0.0706418	0.662635	0.63256
A_51_P253732	Il17rd	NM_134437	ref|Mus musculus interleukin 17 receptor D (Il17rd), mRNA [NM_134437]	0	-0.378606	-0.424419	-0.00195637	-0.393536	-0.379584
A_51_P253752	Evi5l	NM_001039578	ref|Mus musculus ecotropic viral integration site 5 like (Evi5l), mRNA [NM_001039578]	0	0.38162	0.187024	-0.023584	0.44489	0.144785
A_51_P253808	Mki67	NM_001081117	ref|Mus musculus antigen identified by monoclonal antibody Ki 67 (Mki67), mRNA [NM_001081117]	0	1.10574	0.43263	-0.161782	0.973696	1.15457
A_51_P254541	Bax	NM_007527	ref|Mus musculus BCL2-associated X protein (Bax), mRNA [NM_007527]	0	0.155884	0.391457	0.00420765	0.270895	0.401514
A_51_P254634	AK046342	AK046342	gb|Mus musculus adult male corpora quadrigemina cDNA, RIKEN full-length enriched library, clone:B230373A17 product:unclassifiable, full insert sequence. [AK046342]	0	-0.162852	0.824318	0.138161	-0.1396	0.957016
A_51_P254656	Hdc	NM_008230	ref|Mus musculus histidine decarboxylase (Hdc), mRNA [NM_008230]	0	1.57811	1.10702	0.0269425	1.56082	1.37596
A_51_P254906	4933426M11Rik	NM_178682	ref|Mus musculus RIKEN cDNA 4933426M11 gene (4933426M11Rik), transcript variant 2, mRNA [NM_178682]	0	0.571049	0.326096	0.0523507	0.652099	0.314892
A_51_P254986	Serf1	NM_011353	ref|Mus musculus small EDRK-rich factor 1 (Serf1), mRNA [NM_011353]	0	-0.467922	-0.545194	0.00919893	-0.434051	-0.448086
A_51_P255142	Blcap	NM_016916	ref|Mus musculus bladder cancer associated protein homolog (human) (Blcap), mRNA [NM_016916]	0	0.530283	0.661174	0.0131155	0.533236	0.598331
A_51_P255365	Cited1	NM_007709	ref|Mus musculus Cbp/p300-interacting transactivator with Glu/Asp-rich carboxy-terminal domain 1 (Cited1), mRNA [NM_007709]	0	-0.250017	-0.35989	-0.00718261	-0.0819039	-0.418219
A_51_P255395	Col7a1	NM_007738	ref|Mus musculus collagen, type VII, alpha 1 (Col7a1), mRNA [NM_007738]	0	1.83149	2.15971	0.0528536	1.79842	2.19168
A_51_P255456	Cyp1b1	NM_009994	ref|Mus musculus cytochrome P450, family 1, subfamily b, polypeptide 1 (Cyp1b1), mRNA [NM_009994]	0	1.10697	1.76033	0.0978344	0.89572	1.53919
A_51_P255646	Olfr1065	NM_146408	ref|Mus musculus olfactory receptor 1065 (Olfr1065), mRNA [NM_146408]	0	-0.178542	-0.0554632	0.409593	-0.365667	0.0314212
A_51_P255657	2210011C24Rik	ENSMUST00000056686	ens|RIKEN cDNA 2210011C24 gene [Source:MGI Symbol;Acc:MGI:1917384] [ENSMUST00000056686]	0	-0.728293	-0.278144	0.0711633	-0.819316	-0.334706
A_51_P255682	Mfge8	NM_008594	ref|Mus musculus milk fat globule-EGF factor 8 protein (Mfge8), transcript variant 1, mRNA [NM_008594]	0	0.0491132	0.562296	-0.388786	-0.20013	0.385082
A_51_P255805	Fhdc1	NM_001033301	ref|Mus musculus FH2 domain containing 1 (Fhdc1), transcript variant 2, mRNA [NM_001033301]	0	-0.218723	-0.174577	0.153377	-0.255091	0.0147389
A_51_P255832	Omg	NM_019409	ref|Mus musculus oligodendrocyte myelin glycoprotein (Omg), mRNA [NM_019409]	0	-1.20541	-1.18207	0.130586	-1.21895	-1.01315
A_51_P255853	Tal1	M59764	gb|Murine helix-loop-helix protein mRNA, complete cds. [M59764]	0	0.340524	0.366442	-0.133317	0.298218	0.585819
A_51_P255945	Rps6ka5	NM_153587	ref|Mus musculus ribosomal protein S6 kinase, polypeptide 5 (Rps6ka5), mRNA [NM_153587]	0	-0.417197	-0.649714	0.0403774	-0.134463	-0.624098
A_51_P255952	Ucn	NM_021290	ref|Mus musculus urocortin (Ucn), mRNA [NM_021290]	0	4.83895	5.1274	-0.260733	4.15622	4.75035
A_51_P256093	Map2k6	NM_011943	ref|Mus musculus mitogen-activated protein kinase kinase 6 (Map2k6), mRNA [NM_011943]	0	-0.606526	-0.80954	-0.0912062	-0.70555	-0.709533
A_51_P256466	Atf7	AK170250	gb|Mus musculus NOD-derived CD11c +ve dendritic cells cDNA, RIKEN full-length enriched library, clone:F630037N13 product:hypothetical protein, full insert sequence. [AK170250]	0	-0.185101	-0.039506	0.0743573	-0.247825	-0.0770537
A_51_P256549	1700010M22Rik	AK015138	gb|Mus musculus adult male testis cDNA, RIKEN full-length enriched library, clone:4930414M06 product:similar to DJ1068E13.2 (NOVEL PROTEIN SIMILAR TO BOVINE SCP2 (STEROL CARRIER PROTEIN 2) AND PART OF HSD17B4 (HYDROXYSTEROID (17-BETA) DEHYDROGENASE 4)) [H	0	0.0863028	-0.616597	0.0976774	-0.700359	-0.182806
A_51_P256665	Pon3	NM_173006	ref|Mus musculus paraoxonase 3 (Pon3), mRNA [NM_173006]	0	0.218176	0.501638	0.00475854	-0.0298371	0.537735
A_51_P256766	Raet1a	NM_009016	ref|Mus musculus retinoic acid early transcript 1, alpha (Raet1a), mRNA [NM_009016]	0	0.729453	0.775303	0.331183	0.481585	0.833932
A_51_P256842	Yif1b	NM_029887	ref|Mus musculus Yip1 interacting factor homolog B (S. cerevisiae) (Yif1b), transcript variant 1, mRNA [NM_029887]	0	-0.225173	-0.260443	-0.00172538	-0.124433	-0.329861
A_51_P256957	Ankmy2	NM_146033	ref|Mus musculus ankyrin repeat and MYND domain containing 2 (Ankmy2), mRNA [NM_146033]	0	-0.438593	-0.49253	-0.100899	-0.413213	-0.502246
A_51_P257107	Ube2j1	NM_019586	ref|Mus musculus ubiquitin-conjugating enzyme E2, J1 (Ube2j1), mRNA [NM_019586]	0	0.3979	0.297613	-0.0591067	0.398241	0.295974
A_51_P257119	Slc10a7	NM_029736	ref|Mus musculus solute carrier family 10 (sodium/bile acid cotransporter family), member 7 (Slc10a7), mRNA [NM_029736]	0	-0.45101	-0.637519	-0.0652605	-0.309562	-0.495358
A_51_P257122	4933404O12Rik	NR_015555	ref|Mus musculus RIKEN cDNA 4933404O12 gene (4933404O12Rik), non-coding RNA [NR_015555]	0	-0.139042	-0.220066	-1.08216	0.252737	0.123811
A_51_P257175	Krt76	NM_001033177	ref|Mus musculus keratin 76 (Krt76), mRNA [NM_001033177]	0	1.55689	2.04842	0.263426	1.02935	1.96944
A_51_P257282	Ttll7	NM_027594	ref|Mus musculus tubulin tyrosine ligase-like family, member 7 (Ttll7), mRNA [NM_027594]	0	-0.445007	-0.79898	0.166038	-0.39833	-0.588015
A_51_P257419	Lhx2	NM_010710	ref|Mus musculus LIM homeobox protein 2 (Lhx2), mRNA [NM_010710]	0	1.01262	0.953124	-0.140994	1.01426	0.547704
A_51_P257457	Ltbp2	NM_013589	ref|Mus musculus latent transforming growth factor beta binding protein 2 (Ltbp2), mRNA [NM_013589]	0	-0.627321	-0.647934	0.0751084	-0.616055	-0.497974
A_51_P257619	Mutyh	NM_133250	ref|Mus musculus mutY homolog (E. coli) (Mutyh), nuclear gene encoding mitochondrial protein, transcript variant 2, mRNA [NM_133250]	0	-0.142986	-0.24294	0.163729	-0.158996	-0.478806
A_51_P257675	Tspyl4	NM_030203	ref|Mus musculus TSPY-like 4 (Tspyl4), mRNA [NM_030203]	0	-0.54881	-0.510959	-0.027767	-0.622889	-0.559893
A_51_P257743	Dnajc22	NM_176835	ref|Mus musculus DnaJ (Hsp40) homolog, subfamily C, member 22 (Dnajc22), mRNA [NM_176835]	0	-0.758418	-0.90699	-0.0571993	-0.779385	-0.829238
A_51_P257898	Impdh2	NM_011830	ref|Mus musculus inosine 5'-phosphate dehydrogenase 2 (Impdh2), mRNA [NM_011830]	0	0.227399	0.116113	-0.137783	0.25979	-0.0255644
A_51_P257934	Tnfsf13b	NM_033622	ref|Mus musculus tumor necrosis factor (ligand) superfamily, member 13b (Tnfsf13b), mRNA [NM_033622]	0	-0.219769	-0.205293	-0.0623785	-0.571312	-0.185696
A_51_P257982	Usp29	NM_021323	ref|Mus musculus ubiquitin specific peptidase 29 (Usp29), mRNA [NM_021323]	0	-0.64056	-0.799897	-0.138591	-0.561901	-0.562287
A_51_P258150	Plin2	NM_007408	ref|Mus musculus perilipin 2 (Plin2), mRNA [NM_007408]	0	1.81419	2.27982	-0.0147874	1.91299	2.35632
A_51_P258179	Ak2	NM_016895	ref|Mus musculus adenylate kinase 2 (Ak2), nuclear gene encoding mitochondrial protein, transcript variant 2, mRNA [NM_016895]	0	0.211854	0.481911	-0.0159594	0.465888	0.598867
A_51_P258281	Gal	NM_010253	ref|Mus musculus galanin (Gal), mRNA [NM_010253]	0	3.70676	4.47768	-0.132061	3.60561	4.13554
A_51_P258372	Igsf6	NM_030691	ref|Mus musculus immunoglobulin superfamily, member 6 (Igsf6), mRNA [NM_030691]	0	0.574015	1.26487	-0.154386	0.452925	1.32796
A_51_P258435	Zdhhc3	NM_026917	ref|Mus musculus zinc finger, DHHC domain containing 3 (Zdhhc3), mRNA [NM_026917]	0	0.212895	0.380745	-0.0376273	0.285039	0.328104
A_51_P258473	4931429I11Rik	NM_001081121	ref|Mus musculus RIKEN cDNA 4931429I11 gene (4931429I11Rik), mRNA [NM_001081121]	0	-0.613388	-0.839583	-0.0132102	-0.357719	-0.720179
A_51_P258524	Vps8	NM_001081366	ref|Mus musculus vacuolar protein sorting 8 homolog (S. cerevisiae) (Vps8), mRNA [NM_001081366]	0	-0.164855	-0.121871	0.0850919	-0.0837313	-0.328683
A_51_P258721	Tpsg1	NM_012034	ref|Mus musculus tryptase gamma 1 (Tpsg1), mRNA [NM_012034]	0	1.65293	1.60916	-0.486281	1.26436	1.34863
A_51_P258768	Paqr5	NM_028748	ref|Mus musculus progestin and adipoQ receptor family member V (Paqr5), mRNA [NM_028748]	0	-1.15441	-1.50865	-0.0726014	-0.82863	-1.36594
A_51_P258806	Klrg2	NM_001033171	ref|Mus musculus killer cell lectin-like receptor subfamily G, member 2 (Klrg2), mRNA [NM_001033171]	0	-0.467931	-0.472722	0.082839	-0.417093	-0.385757
A_51_P259118	Klhl1	NM_053105	ref|Mus musculus kelch-like 1 (Drosophila) (Klhl1), mRNA [NM_053105]	0	0.657936	0.492841	0.170881	0.657255	0.874887
A_51_P259181	Mtmr14	NM_026849	ref|Mus musculus myotubularin related protein 14 (Mtmr14), mRNA [NM_026849]	0	-0.162818	-0.330658	0.00350188	-0.114127	-0.269234
A_51_P259214	Slc39a6	NM_139143	ref|Mus musculus solute carrier family 39 (metal ion transporter), member 6 (Slc39a6), mRNA [NM_139143]	0	0.448296	0.44449	0.070952	0.472127	0.426596
A_51_P259230	Nup35	NM_027091	ref|Mus musculus nucleoporin 35 (Nup35), transcript variant 1, mRNA [NM_027091]	0	0.361628	0.510075	-0.0324226	0.39339	0.499662
A_51_P259726	Def8	NM_054046	ref|Mus musculus differentially expressed in FDCP 8 (Def8), transcript variant 3, mRNA [NM_054046]	0	-0.430481	-0.30464	0.046151	-0.31119	-0.245728
A_51_P259861	Mettl9	NM_021554	ref|Mus musculus methyltransferase like 9 (Mettl9), mRNA [NM_021554]	0	0.150039	0.538984	-0.0364569	0.189996	0.419339
A_51_P260098	Gcdh	U18992	gb|Mus musculus glutaryl-CoA dehydrogenase mRNA, complete cds. [U18992]	0	-0.262506	-0.300288	-0.021891	-0.175458	-0.301216
A_51_P260312	Csgalnact1	NM_172753	ref|Mus musculus chondroitin sulfate N-acetylgalactosaminyltransferase 1 (Csgalnact1), transcript variant 2, mRNA [NM_172753]	0	0.409822	0.262191	-0.068227	0.43306	0.3556
A_51_P260504	Arhgef4	NM_183019	ref|Mus musculus Rho guanine nucleotide exchange factor (GEF) 4 (Arhgef4), mRNA [NM_183019]	0	-1.13385	-1.00745	0.121585	-1.28092	-0.955802
A_51_P260789	Rbm11	NM_198302	ref|Mus musculus RNA binding motif protein 11 (Rbm11), mRNA [NM_198302]	0	-0.522139	-0.59599	-0.0397543	-0.239905	-0.563178
A_51_P260850	Cntnap2	NM_025771	ref|Mus musculus contactin associated protein-like 2 (Cntnap2), transcript variant 2, mRNA [NM_025771]	0	-0.784513	-0.610675	0.109796	-0.845523	-0.546436
A_51_P261059	Cpne2	NM_153507	ref|Mus musculus copine II (Cpne2), mRNA [NM_153507]	0	0.306595	0.0974757	-0.101969	0.423014	0.128773
A_51_P261087	Avpi1	NM_027106	ref|Mus musculus arginine vasopressin-induced 1 (Avpi1), mRNA [NM_027106]	0	0.180928	0.644542	-0.0152722	0.311683	0.712061
A_51_P261164	F2rl2	NM_010170	ref|Mus musculus coagulation factor II (thrombin) receptor-like 2 (F2rl2), mRNA [NM_010170]	0	-0.683187	-0.754931	0.0770044	-0.604523	-0.899269
A_51_P261184	2810021J22Rik	NM_172403	ref|Mus musculus RIKEN cDNA 2810021J22 gene (2810021J22Rik), mRNA [NM_172403]	0	-0.423662	-0.363544	0.095602	-0.368107	-0.297033
A_51_P261428	Pdcd4	D86344	gb|Mus musculus mRNA for Topoisomerase-inhibitor suppressed, complete cds. [D86344]	0	-0.607696	-0.651866	0.00111795	-0.620675	-0.688279
A_51_P261517	Tyrobp	NM_011662	ref|Mus musculus TYRO protein tyrosine kinase binding protein (Tyrobp), mRNA [NM_011662]	0	0.835823	1.7851	-0.104246	0.416624	1.4984
A_51_P261560	1700061J05Rik	NM_001163612	ref|Mus musculus RIKEN cDNA 1700061J05 gene (1700061J05Rik), transcript variant 1, mRNA [NM_001163612]	0	0.0424933	0.304525	-0.329333	-0.0454321	0.261896
A_51_P261931	A930003A15Rik	NR_015488	ref|Mus musculus RIKEN cDNA A930003A15 gene (A930003A15Rik), transcript variant 1, non-coding RNA [NR_015488]	0	1.97693	2.54083	0.434124	1.83737	2.46913
A_51_P261991	Bdnf	NM_007540	ref|Mus musculus brain derived neurotrophic factor (Bdnf), transcript variant 1, mRNA [NM_007540]	0	1.03358	0.58055	0.010896	1.10612	0.320178
A_51_P262196	Pex11b	NM_011069	ref|Mus musculus peroxisomal biogenesis factor 11 beta (Pex11b), transcript variant 1, mRNA [NM_011069]	0	-0.439784	-0.438977	-0.0317447	-0.390386	-0.465802
A_51_P262340	Rbm3	NM_001166409	ref|Mus musculus RNA binding motif protein 3 (Rbm3), transcript variant 2, mRNA [NM_001166409]	0	0.464732	0.117908	-0.0207172	0.551648	0.132498
A_51_P262701	Cpb2	NM_019775	ref|Mus musculus carboxypeptidase B2 (plasma) (Cpb2), mRNA [NM_019775]	0	0.500881	0.566073	0.010013	0.372651	0.564413
A_51_P262721	0610009L18Rik	NR_038126	ref|Mus musculus RIKEN cDNA 0610009L18 gene (0610009L18Rik), non-coding RNA [NR_038126]	0	-0.0226086	0.391399	-0.0632102	0.0546294	0.439851
A_51_P262757	Plin5	NM_001077348	ref|Mus musculus perilipin 5 (Plin5), transcript variant 2, mRNA [NM_001077348]	0	2.13272	1.97891	-0.112398	2.20752	1.83274
A_51_P262766	Ccnd1	S78355	gb|Cyl-1=cyclin D1 [mice, BALB/c, brain, mRNA, 3737 nt]. [S78355]	0	-0.14039	0.161384	0.0614476	-0.325458	0.00282208
A_51_P262841	Stambpl1	AK020229	gb|Mus musculus 15 days embryo embryonic body below diaphragm cDNA, RIKEN full-length enriched library, clone:8230401J17 product:hypothetical protein, full insert sequence. [AK020229]	0	-0.148699	-0.350867	0.0365483	-0.56261	-0.0855544
A_51_P263290	Galnt9	NM_198306	ref|Mus musculus UDP-N-acetyl-alpha-D-galactosamine:polypeptide N-acetylgalactosaminyltransferase 9 (Galnt9), transcript variant A, mRNA [NM_198306]	0	1.06866	1.46797	0.125062	1.01837	1.40869
A_51_P263310	Higd1a	NM_019814	ref|Mus musculus HIG1 domain family, member 1A (Higd1a), mRNA [NM_019814]	0	-0.499425	-0.368126	0.0435779	-0.433616	-0.412358
A_51_P263419	Zfp30	NM_013705	ref|Mus musculus zinc finger protein 30 (Zfp30), mRNA [NM_013705]	0	-0.458865	-0.370331	-0.050758	-0.553762	-0.364827
A_51_P263471	Clec4n	NM_020001	ref|Mus musculus C-type lectin domain family 4, member n (Clec4n), transcript variant 1, mRNA [NM_020001]	0	-0.107529	1.1709	-0.135314	0.0826758	1.0682
A_51_P263473	Spet3	NM_011889	ref|Mus musculus septin 3 (Sept3), mRNA [NM_011889]	0	-0.172102	-0.291236	0.00976851	-0.274241	-0.278648
A_51_P263591	Pank1	NM_023792	ref|Mus musculus pantothenate kinase 1 (Pank1), transcript variant 2, mRNA [NM_023792]	0	-0.727943	-0.451263	0.13158	-0.385116	-0.468722
A_51_P264053	Pigf	NM_008838	ref|Mus musculus phosphatidylinositol glycan anchor biosynthesis, class F (Pigf), mRNA [NM_008838]	0	-0.846516	-0.899866	-0.150447	-0.747064	-0.957515
A_51_P264084	Rab36	NM_029781	ref|Mus musculus RAB36, member RAS oncogene family (Rab36), mRNA [NM_029781]	0	-0.958567	-0.969747	-0.0408725	-0.920176	-1.19822
A_51_P264114	Galnt5	ENSMUST00000144671	ens|UDP-N-acetyl-alpha-D-galactosamine:polypeptide N-acetylgalactosaminyltransferase 5 [Source:MGI Symbol;Acc:MGI:2179403] [ENSMUST00000144671]	0	-0.416419	-0.595011	0.132223	-0.632378	-0.635917
A_51_P264132	5430416O09Rik	NR_033355	ref|Mus musculus RIKEN cDNA 5430416O09 gene (5430416O09Rik), non-coding RNA [NR_033355]	0	-0.90055	-0.515899	-0.185129	-0.889761	-0.504719
A_51_P264487	Ppp1r3f	NM_138605	ref|Mus musculus protein phosphatase 1, regulatory (inhibitor) subunit 3F (Ppp1r3f), mRNA [NM_138605]	0	-0.574241	-0.508843	0.0921872	-0.349832	-0.550673
A_51_P264527	Fam69b	NM_019833	ref|Mus musculus family with sequence similarity 69, member B (Fam69b), mRNA [NM_019833]	0	-0.768556	-0.552531	0.112464	-0.669604	-0.51372
A_51_P264685	Whrn	AK039124	gb|Mus musculus adult male hypothalamus cDNA, RIKEN full-length enriched library, clone:A230098N07 product:hypothetical protein, full insert sequence. [AK039124]	0	-0.548703	-0.183093	-0.101149	-0.662039	-0.184904
A_51_P264781	Prkab2	ENSMUST00000045743	ens|protein kinase, AMP-activated, beta 2 non-catalytic subunit [Source:MGI Symbol;Acc:MGI:1336185] [ENSMUST00000045743]	0	0.508793	0.583093	0.0349746	0.324633	0.403452
A_51_P265026	Naip2	NM_010872	ref|Mus musculus NLR family, apoptosis inhibitory protein 2 (Naip2), transcript variant 1, mRNA [NM_010872]	0	0.449393	0.948696	0.100422	0.525443	0.913639
A_51_P265106	Dlat	NM_145614	ref|Mus musculus dihydrolipoamide S-acetyltransferase (E2 component of pyruvate dehydrogenase complex) (Dlat), nuclear gene encoding mitochondrial protein, mRNA [NM_145614]	0	-0.29521	-0.399888	0.0245842	-0.270535	-0.307249
A_51_P265173	Fbxo27	NM_207238	ref|Mus musculus F-box protein 27 (Fbxo27), transcript variant 2, mRNA [NM_207238]	0	-0.38377	-0.415507	0.11092	-0.371619	-0.416995
A_51_P265219	Ppm1k	NM_175523	ref|Mus musculus protein phosphatase 1K (PP2C domain containing) (Ppm1k), nuclear gene encoding mitochondrial protein, mRNA [NM_175523]	0	-0.275404	-0.453292	-0.0130743	-0.490594	-0.420227
A_51_P265351	Ldb3	NM_001039076	ref|Mus musculus LIM domain binding 3 (Ldb3), transcript variant 7, mRNA [NM_001039076]	0	-1.15742	-0.847608	-0.0620576	-0.89921	-0.531777
A_51_P265374	Vnn3	NM_011979	ref|Mus musculus vanin 3 (Vnn3), mRNA [NM_011979]	0	0.591764	0.944187	0.0133273	0.590845	1.32569
A_51_P265406	Ric8	NM_053194	ref|Mus musculus resistance to inhibitors of cholinesterase 8 homolog (C. elegans) (Ric8), mRNA [NM_053194]	0	0.467423	0.402446	-0.0896455	0.346162	0.291762
A_51_P265444	Slc28a2	NM_172980	ref|Mus musculus solute carrier family 28 (sodium-coupled nucleoside transporter), member 2 (Slc28a2), mRNA [NM_172980]	0	0.450473	1.01786	-0.207204	0.387485	0.795661
A_51_P265465	Abhd3	NM_134130	ref|Mus musculus abhydrolase domain containing 3 (Abhd3), mRNA [NM_134130]	0	-0.357804	-0.390309	0.0277663	-0.380596	-0.427385
A_51_P265905	Zranb3	NM_027678	ref|Mus musculus zinc finger, RAN-binding domain containing 3 (Zranb3), mRNA [NM_027678]	0	-0.35168	-0.314311	0.189084	-0.270468	-0.161499
A_51_P266143	Adpgk	NM_028121	ref|Mus musculus ADP-dependent glucokinase (Adpgk), mRNA [NM_028121]	0	0.437787	0.246221	-0.0433097	0.450303	0.134155
A_51_P266168	Eif4e2	NM_001039169	ref|Mus musculus eukaryotic translation initiation factor 4E member 2 (Eif4e2), transcript variant 2, mRNA [NM_001039169]	0	0.771525	0.596058	-0.0187761	0.792411	0.60578
A_51_P266224	Limd1	NM_013860	ref|Mus musculus LIM domains containing 1 (Limd1), mRNA [NM_013860]	0	0.586369	0.547698	-0.16512	0.483493	0.544918
A_51_P266403	Nos1	ENSMUST00000142742	ens|nitric oxide synthase 1, neuronal [Source:MGI Symbol;Acc:MGI:97360] [ENSMUST00000142742]	0	-0.536816	-0.589601	0.0350493	-0.686745	-0.605902
A_51_P266546	Fam164a	NM_173181	ref|Mus musculus family with sequence similarity 164, member A (Fam164a), mRNA [NM_173181]	0	-0.495096	-0.520501	-0.0232218	-0.453415	-0.497758
A_51_P266683	Efna1	NM_010107	ref|Mus musculus ephrin A1 (Efna1), transcript variant 1, mRNA [NM_010107]	0	0.285909	0.242506	-0.105963	0.366607	0.159976
A_51_P266695	Peli3	NM_172835	ref|Mus musculus pellino 3 (Peli3), mRNA [NM_172835]	0	-0.542056	-0.652853	0.0399682	-0.351657	-0.648641
A_51_P266717	Hddc2	ENSMUST00000000304	ens|HD domain containing 2 [Source:MGI Symbol;Acc:MGI:1916942] [ENSMUST00000000304]	0	-0.442914	-0.464272	0.0230463	-0.328308	-0.293348
A_51_P267033	L3mbtl1	ENSMUST00000153416	ens|l(3)mbt-like (Drosophila) [Source:MGI Symbol;Acc:MGI:2676663] [ENSMUST00000153416]	0	-1.34919	-1.19505	0.153409	-1.17327	-1.38747
A_51_P267169	Sgpp2	NM_001004173	ref|Mus musculus sphingosine-1-phosphate phosphotase 2 (Sgpp2), mRNA [NM_001004173]	0	-0.569166	-0.498042	0.0452837	-0.528109	-0.476451
A_51_P267370	Itm2c	NM_022417	ref|Mus musculus integral membrane protein 2C (Itm2c), mRNA [NM_022417]	0	-0.417486	-0.138057	0.0500639	-0.410287	-0.257727
A_51_P267454	Slc25a11	NM_024211	ref|Mus musculus solute carrier family 25 (mitochondrial carrier oxoglutarate carrier), member 11 (Slc25a11), nuclear gene encoding mitochondrial protein, mRNA [NM_024211]	0	-0.40051	-0.367793	-0.00639829	-0.354341	-0.28059
A_51_P267587	Gdap10	NR_045032	ref|Mus musculus ganglioside-induced differentiation-associated-protein 10 (Gdap10), non-coding RNA [NR_045032]	0	-0.181005	-0.112601	0.085493	-0.566564	0.0566816
A_51_P267634	Orai2	NM_178751	ref|Mus musculus ORAI calcium release-activated calcium modulator 2 (Orai2), mRNA [NM_178751]	0	-0.64143	-0.59876	0.00175552	-0.55099	-0.693336
A_51_P267671	Abtb1	NM_030251	ref|Mus musculus ankyrin repeat and BTB (POZ) domain containing 1 (Abtb1), mRNA [NM_030251]	0	-0.424634	-0.223856	0.0693896	-0.358442	-0.247588
A_51_P267700	Gkn3	NM_026860	ref|Mus musculus gastrokine 3 (Gkn3), mRNA [NM_026860]	0	0.469389	0.30069	0.079765	0.377928	0.94177
A_51_P267796	Ddr2	NM_022563	ref|Mus musculus discoidin domain receptor family, member 2 (Ddr2), mRNA [NM_022563]	0	0.207841	0.740067	0.00640809	-0.105278	0.631639
A_51_P267804	Rnf121	AK089714	gb|Mus musculus activated spleen cDNA, RIKEN full-length enriched library, clone:F830010E14 product:unclassifiable, full insert sequence. [AK089714]	0	-0.0263601	-0.160326	0.113379	-0.405953	-0.158445
A_51_P267877	Rhbdl3	NM_139228	ref|Mus musculus rhomboid, veinlet-like 3 (Drosophila) (Rhbdl3), mRNA [NM_139228]	0	-0.771652	-0.75696	0.119878	-0.774797	-0.636917
A_51_P267904	Arhgap42	AK082857	gb|Mus musculus ES cells cDNA, RIKEN full-length enriched library, clone:C330044B16 product:weakly similar to GRAF PROTEIN (FRAGMENT) [Homo sapiens], full insert sequence. [AK082857]	0	0.974608	1.08436	0.0504703	0.941706	1.13765
A_51_P267933	Snhg11	NM_175692	ref|Mus musculus small nucleolar RNA host gene 11 (Snhg11), mRNA [NM_175692]	0	-0.189493	-0.113102	0.120161	-0.43274	-0.0984509
A_51_P268033	Mgat4b	NM_145926	ref|Mus musculus mannoside acetylglucosaminyltransferase 4, isoenzyme B (Mgat4b), mRNA [NM_145926]	0	-0.531879	-0.532709	-0.0681426	-0.399424	-0.544675
A_51_P268117	Rnf11	NM_013876	ref|Mus musculus ring finger protein 11 (Rnf11), mRNA [NM_013876]	0	0.136434	0.378015	-0.0381109	0.131571	0.354954
A_51_P268154	Acsl4	NM_207625	ref|Mus musculus acyl-CoA synthetase long-chain family member 4 (Acsl4), transcript variant 1, mRNA [NM_207625]	0	0.621143	0.853864	0.178066	0.839095	1.00273
A_51_P268234	Il34	NM_029646	ref|Mus musculus interleukin 34 (Il34), transcript variant 2, mRNA [NM_029646]	0	0.504286	0.489972	0.0717226	0.39051	0.56106
A_51_P268278	Tmem131	NM_018872	ref|Mus musculus transmembrane protein 131 (Tmem131), mRNA [NM_018872]	0	-0.417272	-0.755212	0.107853	-0.290276	-0.489393
A_51_P268477	A230103O09Rik	AK020710	gb|Mus musculus adult male hypothalamus cDNA, RIKEN full-length enriched library, clone:A230103O09 product:unclassifiable, full insert sequence. [AK020710]	0	-0.96355	-0.63781	0.131046	-1.07724	-0.728499
A_51_P268496	Slc24a3	NM_053195	ref|Mus musculus solute carrier family 24 (sodium/potassium/calcium exchanger), member 3 (Slc24a3), mRNA [NM_053195]	0	-0.359924	-0.266403	-0.00357179	-0.343955	-0.307397
A_51_P268617	Cntnap4	NM_130457	ref|Mus musculus contactin associated protein-like 4 (Cntnap4), mRNA [NM_130457]	0	-0.672389	-0.880661	-0.0634065	-0.606382	-0.877548
A_51_P268748	2610203C20Rik	NR_015483	ref|Mus musculus RIKEN cDNA 2610203C20 gene (2610203C20Rik), non-coding RNA [NR_015483]	0	-0.251329	-0.206693	0.00872653	-0.609445	-0.315932
A_51_P268934	Slc35e4	NM_153142	ref|Mus musculus solute carrier family 35, member E4 (Slc35e4), mRNA [NM_153142]	0	0.727041	0.905136	-0.0216492	0.799561	0.916
A_51_P268953	Tmem64	NM_181401	ref|Mus musculus transmembrane protein 64 (Tmem64), mRNA [NM_181401]	0	-0.442196	-0.432848	0.0813009	-0.53528	-0.392697
A_51_P269029	Rnf112	NM_009548	ref|Mus musculus ring finger protein 112 (Rnf112), mRNA [NM_009548]	0	-1.10428	-1.36824	-0.0267931	-0.973002	-1.19007
A_51_P269084	Chchd10	NM_175329	ref|Mus musculus coiled-coil-helix-coiled-coil-helix domain containing 10 (Chchd10), mRNA [NM_175329]	0	-0.645218	-0.723376	-0.018231	-0.586607	-0.684928
A_51_P269103	Necab3	NM_021546	ref|Mus musculus N-terminal EF-hand calcium binding protein 3 (Necab3), mRNA [NM_021546]	0	-0.976083	-1.33224	0.000774714	-0.84783	-1.24215
A_51_P269203	Trpv4	NM_022017	ref|Mus musculus transient receptor potential cation channel, subfamily V, member 4 (Trpv4), mRNA [NM_022017]	0	0.0518311	0.249707	-0.107203	0.0130263	0.267727
A_51_P269216	Atf5	NM_030693	ref|Mus musculus activating transcription factor 5 (Atf5), transcript variant 1, mRNA [NM_030693]	0	0.168476	0.531958	-0.234447	0.161028	0.433161
A_51_P269524	Hccs	NM_008222	ref|Mus musculus holocytochrome c synthetase (Hccs), mRNA [NM_008222]	0	-0.157227	-0.281281	-0.00325888	-0.15403	-0.223738
A_51_P269546	Trem2	NM_031254	ref|Mus musculus triggering receptor expressed on myeloid cells 2 (Trem2), mRNA [NM_031254]	0	1.18674	2.44706	0.0383421	0.83084	2.47454
A_51_P269792	Rad51l1	NM_009014	ref|Mus musculus RAD51-like 1 (S. cerevisiae) (Rad51l1), transcript variant 1, mRNA [NM_009014]	0	-0.00479304	0.652831	-0.143269	0.457339	0.880763
A_51_P270083	Abhd14b	NM_029631	ref|Mus musculus abhydrolase domain containing 14b (Abhd14b), mRNA [NM_029631]	0	-0.506768	-0.518285	-0.0281494	-0.550534	-0.674301
A_51_P270324	Pnck	NM_012040	ref|Mus musculus pregnancy upregulated non-ubiquitously expressed CaM kinase (Pnck), transcript variant 2, mRNA [NM_012040]	0	-0.573776	-0.66371	0.068175	-0.550002	-0.668616
A_51_P270355	Dclk1	NM_019978	ref|Mus musculus doublecortin-like kinase 1 (Dclk1), transcript variant 1, mRNA [NM_019978]	0	0.365517	-0.165586	0.0765421	0.492536	-0.0153706
A_51_P270605	Dusp15	NM_145744	ref|Mus musculus dual specificity phosphatase-like 15 (Dusp15), transcript variant 2, mRNA [NM_145744]	0	-0.482824	-0.744838	-0.0875252	-0.478309	-0.604757
A_51_P270725	Phkb	ENSMUST00000160611	ens|phosphorylase kinase beta [Source:MGI Symbol;Acc:MGI:97578] [ENSMUST00000160611]	0	-0.479537	-0.312503	0.15629	-0.522766	-0.283486
A_51_P270894	Zfp61	NM_009561	ref|Mus musculus zinc finger protein 61 (Zfp61), mRNA [NM_009561]	0	-0.317621	-0.16064	0.0659829	-0.526247	-0.211514
A_51_P270949	Hist1h1b	NM_020034	ref|Mus musculus histone cluster 1, H1b (Hist1h1b), mRNA [NM_020034]	0	1.66324	0.934912	-0.292347	1.49734	1.18423
A_51_P271336	Wipf2	NM_197940	ref|Mus musculus WAS/WASL interacting protein family, member 2 (Wipf2), mRNA [NM_197940]	0	-0.285837	-0.164571	0.0942786	-0.21818	-0.116544
A_51_P271370	Wsb1	NM_001042565	ref|Mus musculus WD repeat and SOCS box-containing 1 (Wsb1), transcript variant 2, mRNA [NM_001042565]	0	0.793102	0.5102	-0.0243062	0.628338	0.714428
A_51_P271425	Lhfpl4	NM_177763	ref|Mus musculus lipoma HMGIC fusion partner-like protein 4 (Lhfpl4), mRNA [NM_177763]	0	-0.916512	-0.986238	0.0111766	-0.903332	-0.907127
A_51_P271503	Il1r1	NM_008362	ref|Mus musculus interleukin 1 receptor, type I (Il1r1), transcript variant 1, mRNA [NM_008362]	0	1.01175	1.41447	0.018849	0.880679	1.18689
A_51_P271603	Hps1	NM_019424	ref|Mus musculus Hermansky-Pudlak syndrome 1 homolog (human) (Hps1), mRNA [NM_019424]	0	0.421945	0.730804	0.277785	0.313667	0.888114
A_51_P271697	BC021891	NM_145608	ref|Mus musculus cDNA sequence BC021891 (BC021891), mRNA [NM_145608]	0	-0.0311413	-0.142575	0.0478108	-0.126603	-0.279266
A_51_P271835	Tdrd7	NM_146142	ref|Mus musculus tudor domain containing 7 (Tdrd7), mRNA [NM_146142]	0	-0.464842	-0.427316	0.157424	-0.448948	-0.438677
A_51_P271984	Tmem45b	NM_144936	ref|Mus musculus transmembrane protein 45b (Tmem45b), mRNA [NM_144936]	0	-0.276547	-0.66982	-0.0957263	-0.0418241	-0.760595
A_51_P272448	Kctd2	NM_183285	ref|Mus musculus potassium channel tetramerisation domain containing 2 (Kctd2), mRNA [NM_183285]	0	-0.325972	-0.220833	0.0605845	-0.227711	-0.195257
A_51_P272563	Naa25	NM_172722	ref|Mus musculus N(alpha)-acetyltransferase 25, NatB auxiliary subunit (Naa25), mRNA [NM_172722]	0	0.512645	0.0935953	0.00587848	0.429534	0.0750533
A_51_P272586	Dym	NM_027727	ref|Mus musculus dymeclin (Dym), mRNA [NM_027727]	0	-0.362143	-0.437243	-0.0426894	-0.346564	-0.545914
A_51_P272754	Cdh18	NM_001081299	ref|Mus musculus cadherin 18 (Cdh18), mRNA [NM_001081299]	0	-0.778409	-0.777907	0.0810149	-0.658644	-0.572247
A_51_P272844	Osbpl9	NM_173350	ref|Mus musculus oxysterol binding protein-like 9 (Osbpl9), transcript variant b, mRNA [NM_173350]	0	-0.4352	-0.437116	0.0698072	-0.371466	-0.31725
A_51_P272876	Fam46a	NM_001160378	ref|Mus musculus family with sequence similarity 46, member A (Fam46a), transcript variant 1, mRNA [NM_001160378]	0	0.0619247	0.724059	-0.089087	0.091452	0.663868
A_51_P273538	Syce2	NM_027954	ref|Mus musculus synaptonemal complex central element protein 2 (Syce2), transcript variant 2, mRNA [NM_027954]	0	0.808372	0.438422	-0.0228726	0.765167	0.235681
A_51_P273556	Fam83d	NM_027975	ref|Mus musculus family with sequence similarity 83, member D (Fam83d), mRNA [NM_027975]	0	-0.792823	-1.09458	-0.297642	-0.764034	-1.02814
A_51_P273596	Sord	NM_146126	ref|Mus musculus sorbitol dehydrogenase (Sord), mRNA [NM_146126]	0	-0.746583	-0.741034	0.129993	-0.736193	-0.692968
A_51_P273626	Cadps	NM_012061	ref|Mus musculus Ca2+-dependent secretion activator (Cadps), transcript variant 1, mRNA [NM_012061]	0	-0.406008	-0.59043	0.160399	-0.316681	-0.502802
A_51_P273639	Slc7a5	NM_011404	ref|Mus musculus solute carrier family 7 (cationic amino acid transporter, y+ system), member 5 (Slc7a5), mRNA [NM_011404]	0	0.664237	0.853619	-0.12984	0.607711	0.763516
A_51_P273705	Zfp354c	NM_013922	ref|Mus musculus zinc finger protein 354C (Zfp354c), mRNA [NM_013922]	0	-0.52333	-0.719758	0.0870799	-0.219979	-0.470826
A_51_P273928	AK039851	AK039851	gb|Mus musculus 0 day neonate thymus cDNA, RIKEN full-length enriched library, clone:A430019N22 product:inferred: F-box protein Lilina {Homo sapiens}, full insert sequence. [AK039851]	0	0.0966746	-0.0742267	0.0399533	-0.279617	-0.0260905
A_51_P274039	Crcp	NM_007761	ref|Mus musculus calcitonin gene-related peptide-receptor component protein (Crcp), mRNA [NM_007761]	0	0.239481	0.344544	0.0452276	0.201099	0.3304
A_51_P274163	Clybl	NM_029556	ref|Mus musculus citrate lyase beta like (Clybl), mRNA [NM_029556]	0	-0.447862	-0.373338	-0.0466663	-0.341829	-0.374263
A_51_P274259	Ak5	NM_001081277	ref|Mus musculus adenylate kinase 5 (Ak5), mRNA [NM_001081277]	0	-0.534175	-0.773859	0.0706867	-0.433783	-0.616101
A_51_P274436	Star	NM_011485	ref|Mus musculus steroidogenic acute regulatory protein (Star), nuclear gene encoding mitochondrial protein, mRNA [NM_011485]	0	3.87584	3.45787	-0.0144014	3.41386	3.31381
A_51_P274593	Psmf1	NM_212446	ref|Mus musculus proteasome (prosome, macropain) inhibitor subunit 1 (Psmf1), mRNA [NM_212446]	0	-0.0547523	-0.342974	0.040182	0.0303101	-0.359984
A_51_P275016	Slc7a3	NM_007515	ref|Mus musculus solute carrier family 7 (cationic amino acid transporter, y+ system), member 3 (Slc7a3), mRNA [NM_007515]	0	0.988673	0.973015	0.0117377	0.990221	1.00485
A_51_P275207	Hsd17b3	NM_008291	ref|Mus musculus hydroxysteroid (17-beta) dehydrogenase 3 (Hsd17b3), mRNA [NM_008291]	0	1.11274	1.7786	0.402318	0.885081	1.60318
A_51_P275395	Dcaf11	NM_133734	ref|Mus musculus DDB1 and CUL4 associated factor 11 (Dcaf11), transcript variant 2, mRNA [NM_133734]	0	-0.243197	-0.108708	0.0393728	-0.237905	-0.0601211
A_51_P275407	Phactr2	NM_001033257	ref|Mus musculus phosphatase and actin regulator 2 (Phactr2), transcript variant D, mRNA [NM_001033257]	0	0.919713	0.971782	0.219657	0.749806	1.11657
A_51_P275454	Trim30a	NM_009099	ref|Mus musculus tripartite motif-containing 30A (Trim30a), mRNA [NM_009099]	0	0.269505	0.598435	0.0290343	0.425708	0.747753
A_51_P275679	Rassf5	NM_018750	ref|Mus musculus Ras association (RalGDS/AF-6) domain family member 5 (Rassf5), mRNA [NM_018750]	0	-0.73603	-0.659603	0.195692	-0.622563	-0.598741
A_51_P275764	Acpp	NM_019807	ref|Mus musculus acid phosphatase, prostate (Acpp), transcript variant 2, mRNA [NM_019807]	0	-0.977029	-1.34164	-0.114591	-0.738367	-1.26123
A_51_P275949	Loxl2	NM_033325	ref|Mus musculus lysyl oxidase-like 2 (Loxl2), mRNA [NM_033325]	0	1.28822	2.54965	-0.168634	1.15201	2.38218
A_51_P275989	Ccdc107	NM_001037913	ref|Mus musculus coiled-coil domain containing 107 (Ccdc107), mRNA [NM_001037913]	0	-0.330145	-0.340695	-0.103139	-0.167564	-0.359234
A_51_P276939	Gmip	NM_198101	ref|Mus musculus Gem-interacting protein (Gmip), mRNA [NM_198101]	0	0.514768	0.727268	0.0973567	0.645388	0.802341
A_51_P277006	Chst8	NM_175140	ref|Mus musculus carbohydrate (N-acetylgalactosamine 4-0) sulfotransferase 8 (Chst8), mRNA [NM_175140]	0	-0.345497	-0.454896	0.0310385	-0.3005	-0.479586
A_51_P277075	Speer3	NM_027650	ref|Mus musculus spermatogenesis associated glutamate (E)-rich protein 3 (Speer3), mRNA [NM_027650]	0	2.60735	2.53041	-0.182985	2.19909	0.962114
A_51_P277199	Gramd1c	NM_153528	ref|Mus musculus GRAM domain containing 1C (Gramd1c), transcript variant 1, mRNA [NM_153528]	0	-0.206943	-0.672942	0.0340195	-0.463253	-0.434823
A_51_P277321	Apbb3	NM_146085	ref|Mus musculus amyloid beta (A4) precursor protein-binding, family B, member 3 (Apbb3), mRNA [NM_146085]	0	-0.519722	-0.573403	0.081019	-0.429805	-0.551149
A_51_P277884	Eif1a	NM_010120	ref|Mus musculus eukaryotic translation initiation factor 1A (Eif1a), mRNA [NM_010120]	0	0.305445	0.314443	-0.0400792	0.465216	0.350343
A_51_P277994	Oas2	NM_145227	ref|Mus musculus 2'-5' oligoadenylate synthetase 2 (Oas2), mRNA [NM_145227]	0	-0.452072	0.911323	0.17353	-1.05053	1.01147
A_51_P278034	Ufsp1	NM_027356	ref|Mus musculus UFM1-specific peptidase 1 (Ufsp1), mRNA [NM_027356]	0	-0.436186	-0.428089	-0.0546724	-0.386283	-0.376528
A_51_P278136	2210408I21Rik	AK050886	gb|Mus musculus 9 days embryo whole body cDNA, RIKEN full-length enriched library, clone:D030029P14 product:hypothetical protein, full insert sequence. [AK050886]	0	-0.554124	-0.649753	0.092939	-0.664434	-0.570264
A_51_P278305	Golim4	NM_175193	ref|Mus musculus golgi integral membrane protein 4 (Golim4), mRNA [NM_175193]	0	-0.399841	-0.570375	0.0225854	-0.569082	-0.694422
A_51_P279038	Ppargc1a	NM_008904	ref|Mus musculus peroxisome proliferative activated receptor, gamma, coactivator 1 alpha (Ppargc1a), transcript variant 1, mRNA [NM_008904]	0	-0.402616	-0.240923	0.19309	-0.447397	-0.0499291
A_51_P279100	Ptgs1	NM_008969	ref|Mus musculus prostaglandin-endoperoxide synthase 1 (Ptgs1), mRNA [NM_008969]	0	0.357759	1.00152	0.0843478	-0.0164699	0.798778
A_51_P279308	Acbd5	NM_028793	ref|Mus musculus acyl-Coenzyme A binding domain containing 5 (Acbd5), transcript variant 3, mRNA [NM_028793]	0	-0.388232	-0.536125	-0.0049404	-0.369666	-0.514
A_51_P279357	4933406J08Rik	NM_028914	ref|Mus musculus RIKEN cDNA 4933406J08 gene (4933406J08Rik), mRNA [NM_028914]	0	-0.0567892	0.151501	-0.929908	0.28548	-0.746798
A_51_P279454	AK039163	AK039163	gb|Mus musculus adult male hypothalamus cDNA, RIKEN full-length enriched library, clone:A230103N03 product:unclassifiable, full insert sequence. [AK039163]	0	0.669807	0.190731	-0.156152	0.124134	0.731066
A_51_P279606	Socs1	NM_009896	ref|Mus musculus suppressor of cytokine signaling 1 (Socs1), mRNA [NM_009896]	0	0.694823	0.545144	0.0599287	0.927429	0.498874
A_51_P279841	Blnk	NM_008528	ref|Mus musculus B-cell linker (Blnk), mRNA [NM_008528]	0	0.661979	1.60049	-0.0520743	0.733394	1.57563
A_51_P280085	Zfp655	NM_028298	ref|Mus musculus zinc finger protein 655 (Zfp655), transcript variant 1, mRNA [NM_028298]	0	0.44222	0.555024	-0.0313807	0.465978	0.596482
A_51_P280192	1810027O10Rik	ENSMUST00000139085	ens|RIKEN cDNA 1810027O10 gene [Source:MGI Symbol;Acc:MGI:1916436] [ENSMUST00000139085]	0	0.30469	0.529932	-0.0755797	0.382961	0.448752
A_51_P280245	Zfp207	NM_011751	ref|Mus musculus zinc finger protein 207 (Zfp207), transcript variant 4, mRNA [NM_011751]	0	0.390907	0.250045	-0.0359147	0.377648	0.161118
A_51_P280304	Twf2	NM_011876	ref|Mus musculus twinfilin, actin-binding protein, homolog 2 (Drosophila) (Twf2), mRNA [NM_011876]	0	0.663802	0.683379	0.0669321	0.679841	0.708705
A_51_P280446	Sdf2l1	NM_022324	ref|Mus musculus stromal cell-derived factor 2-like 1 (Sdf2l1), mRNA [NM_022324]	0	0.557504	0.501461	-0.0233721	0.698453	0.503787
A_51_P280597	Anxa11	NM_013469	ref|Mus musculus annexin A11 (Anxa11), mRNA [NM_013469]	0	-0.394345	-0.537477	-0.199845	-0.266874	-0.684851
A_51_P280761	Baz1a	NM_013815	ref|Mus musculus bromodomain adjacent to zinc finger domain 1A (Baz1a), mRNA [NM_013815]	0	0.893669	0.682294	-0.0935655	0.901913	0.785239
A_51_P281255	Nasp	NM_016777	ref|Mus musculus nuclear autoantigenic sperm protein (histone-binding) (Nasp), transcript variant 2, mRNA [NM_016777]	0	0.358719	0.240439	-0.139144	0.27069	0.169273
A_51_P281326	Clasp2	NM_001114347	ref|Mus musculus CLIP associating protein 2 (Clasp2), transcript variant 3, mRNA [NM_001114347]	0	-0.414486	-0.367222	-0.0281702	-0.379951	-0.303434
A_51_P281333	St3gal6	NM_018784	ref|Mus musculus ST3 beta-galactoside alpha-2,3-sialyltransferase 6 (St3gal6), mRNA [NM_018784]	0	-0.561752	-0.453463	-0.0552647	-0.492418	-0.504613
A_51_P281380	Tspan5	NM_019571	ref|Mus musculus tetraspanin 5 (Tspan5), mRNA [NM_019571]	0	-0.52673	-0.436884	0.0397362	-0.371059	-0.452346
A_51_P281543	Gpr158	NM_001004761	ref|Mus musculus G protein-coupled receptor 158 (Gpr158), mRNA [NM_001004761]	0	0.803209	0.680269	0.110914	0.558977	0.722767
A_51_P281586	Cnnm2	NM_033569	ref|Mus musculus cyclin M2 (Cnnm2), transcript variant 1, mRNA [NM_033569]	0	0.128689	0.450678	0.10573	0.202692	0.391761
A_51_P281716	Ltbp1	NM_019919	ref|Mus musculus latent transforming growth factor beta binding protein 1 (Ltbp1), transcript variant 1, mRNA [NM_019919]	0	0.309833	0.651894	0.185062	0.495244	0.780192
A_51_P281835	Inf2	NM_198411	ref|Mus musculus inverted formin, FH2 and WH2 domain containing (Inf2), mRNA [NM_198411]	0	0.595233	0.840107	0.0671131	0.411138	0.822248
A_51_P281938	Stat5b	NM_011489	ref|Mus musculus signal transducer and activator of transcription 5B (Stat5b), transcript variant 1, mRNA [NM_011489]	0	0.741526	0.737051	0.221063	0.705268	0.662489
A_51_P281997	Sass6	NM_028349	ref|Mus musculus spindle assembly 6 homolog (C. elegans) (Sass6), mRNA [NM_028349]	0	-0.258787	-0.213614	0.178482	-0.322205	-0.291013
A_51_P282179	Mtor	NM_020009	ref|Mus musculus mechanistic target of rapamycin (serine/threonine kinase) (Mtor), mRNA [NM_020009]	0	-0.316536	-0.248095	0.00984447	-0.427908	-0.373601
A_51_P282211	Ltb4r2	NM_020490	ref|Mus musculus leukotriene B4 receptor 2 (Ltb4r2), mRNA [NM_020490]	0	0.329971	0.131974	-0.376816	0.375726	0.00271042
A_51_P282424	Eapp	NM_025456	ref|Mus musculus E2F-associated phosphoprotein (Eapp), mRNA [NM_025456]	0	0.467635	0.544131	0.0656555	0.563795	0.56582
A_51_P282508	Rhoc	NM_007484	ref|Mus musculus ras homolog gene family, member C (Rhoc), mRNA [NM_007484]	0	1.41907	1.46109	-0.155613	1.38603	1.45555
A_51_P282557	C3ar1	NM_009779	ref|Mus musculus complement component 3a receptor 1 (C3ar1), mRNA [NM_009779]	0	0.20954	1.03076	0.0289339	-0.0610714	0.915178
A_51_P282609	Grik1	NM_146072	ref|Mus musculus glutamate receptor, ionotropic, kainate 1 (Grik1), transcript variant 1, mRNA [NM_146072]	0	-1.13624	-1.55895	-0.154708	-0.908496	-1.43551
A_51_P282616	4932425I24Rik	NM_001081025	ref|Mus musculus RIKEN cDNA 4932425I24 gene (4932425I24Rik), mRNA [NM_001081025]	0	-0.169877	-0.0400586	-0.330704	0.477596	0.0301109
A_51_P282673	Ccdc126	NM_175098	ref|Mus musculus coiled-coil domain containing 126 (Ccdc126), mRNA [NM_175098]	0	-0.670317	-0.765728	0.0474794	-0.689466	-0.541008
A_51_P282837	St14	NM_011176	ref|Mus musculus suppression of tumorigenicity 14 (colon carcinoma) (St14), mRNA [NM_011176]	0	1.04539	0.444771	0.0668417	1.16141	0.336754
A_51_P282883	Rab4a	D86563	gb|Mus musculus mRNA for rab 4, complete cds. [D86563]	0	-0.800687	-0.764487	0.00605999	-0.68069	-0.775571
A_51_P283016	Slc1a6	NM_009200	ref|Mus musculus solute carrier family 1 (high affinity aspartate/glutamate transporter), member 6 (Slc1a6), mRNA [NM_009200]	0	-0.932512	-0.905289	-0.0132557	-0.474907	-0.836753
A_51_P283083	Armc1	NM_028840	ref|Mus musculus armadillo repeat containing 1 (Armc1), mRNA [NM_028840]	0	-0.271114	-0.304817	0.0438914	-0.265521	-0.238286
A_51_P283151	Nipal3	NM_028995	ref|Mus musculus NIPA-like domain containing 3 (Nipal3), mRNA [NM_028995]	0	-0.35837	-0.780792	-0.138642	-0.263335	-0.670504
A_51_P283464	Icmt	NM_133788	ref|Mus musculus isoprenylcysteine carboxyl methyltransferase (Icmt), transcript variant 1, mRNA [NM_133788]	0	-0.334875	-0.526423	-0.0107988	-0.36263	-0.492905
A_51_P283473	Fibin	NM_026271	ref|Mus musculus fin bud initiation factor homolog (zebrafish) (Fibin), mRNA [NM_026271]	0	-1.07152	-0.646592	0.0120474	-1.03029	-0.447329
A_51_P283499	Drd4	NM_007878	ref|Mus musculus dopamine receptor D4 (Drd4), mRNA [NM_007878]	0	-0.0656858	0.489371	-0.444989	-0.0228042	0.542514
A_51_P283590	Anxa1	NM_010730	ref|Mus musculus annexin A1 (Anxa1), mRNA [NM_010730]	0	2.56511	2.86691	-0.219591	2.07608	2.70652
A_51_P283876	Bphl	NM_026512	ref|Mus musculus biphenyl hydrolase-like (serine hydrolase, breast epithelial mucin-associated antigen) (Bphl), mRNA [NM_026512]	0	-0.684869	-0.680705	-0.0520399	-0.626125	-0.688536
A_51_P284079	Bai2	NM_173071	ref|Mus musculus brain-specific angiogenesis inhibitor 2 (Bai2), transcript variant 1, mRNA [NM_173071]	0	-0.762508	-0.2164	0.00861811	-0.628366	-0.506988
A_51_P284166	Nsa2	NM_021552	ref|Mus musculus NSA2 ribosome biogenesis homolog (S. cerevisiae) (Nsa2), mRNA [NM_021552]	0	0.0700578	0.197052	-0.0818297	0.15413	0.202242
A_51_P284426	Cstad	NM_030137	ref|Mus musculus CSA-conditional, T cell activation-dependent protein (Cstad), mRNA [NM_030137]	0	-0.971241	-0.736807	0.0370639	-0.828432	-0.589785
A_51_P284442	9530077C05Rik	NM_026739	ref|Mus musculus RIKEN cDNA 9530077C05 gene (9530077C05Rik), mRNA [NM_026739]	0	-0.631463	-0.915328	0.155008	-0.543708	-0.804752
A_51_P284686	Aak1	NM_001040106	ref|Mus musculus AP2 associated kinase 1 (Aak1), transcript variant 1, mRNA [NM_001040106]	0	-0.531959	-0.744424	0.187308	-0.547502	-0.541097
A_51_P284918	Tshz2	BC028776	gb|Mus musculus teashirt zinc finger family member 2, mRNA (cDNA clone IMAGE:1067302), partial cds. [BC028776]	0	-0.949078	-1.18347	-0.0308244	-0.829846	-1.10312
A_51_P285077	Hhatl	NM_029095	ref|Mus musculus hedgehog acyltransferase-like (Hhatl), transcript variant 1, mRNA [NM_029095]	0	-1.16066	-1.0282	0.0799668	-1.21189	-0.97429
A_51_P285669	Pigz	NM_172822	ref|Mus musculus phosphatidylinositol glycan anchor biosynthesis, class Z (Pigz), mRNA [NM_172822]	0	-1.05145	-1.24482	0.0185508	-0.965212	-1.08244
A_51_P285790	Dnd1	NM_173383	ref|Mus musculus dead end homolog 1 (zebrafish) (Dnd1), mRNA [NM_173383]	0	0.0561876	0.0874091	-0.191117	0.0765782	0.282181
A_51_P285997	Dhx32	NM_133941	ref|Mus musculus DEAH (Asp-Glu-Ala-His) box polypeptide 32 (Dhx32), mRNA [NM_133941]	0	0.505694	0.454833	-0.0437461	0.559337	0.461974
A_51_P286106	5033430I15Rik	ENSMUST00000038032	ens|RIKEN cDNA 5033430I15 gene [Source:MGI Symbol;Acc:MGI:1923250] [ENSMUST00000038032]	0	0.170796	0.295237	-0.102109	0.209519	0.279939
A_51_P286242	Mrps25	NM_025578	ref|Mus musculus mitochondrial ribosomal protein S25 (Mrps25), nuclear gene encoding mitochondrial protein, mRNA [NM_025578]	0	-0.3404	-0.147518	0.286905	-0.263193	-0.044799
A_51_P286488	Ier3	NM_133662	ref|Mus musculus immediate early response 3 (Ier3), mRNA [NM_133662]	0	0.271807	-0.0900621	-0.0974054	0.507804	-0.224461
A_51_P286527	Itgb1	NM_010578	ref|Mus musculus integrin beta 1 (fibronectin receptor beta) (Itgb1), mRNA [NM_010578]	0	0.927814	0.738605	0.0155879	0.841835	0.71006
A_51_P286737	Ccl2	NM_011333	ref|Mus musculus chemokine (C-C motif) ligand 2 (Ccl2), mRNA [NM_011333]	0	1.04023	1.1306	-0.0802658	1.175	0.682747
A_51_P286792	Zfp275	NM_031494	ref|Mus musculus zinc finger protein 275 (Zfp275), transcript variant 1, mRNA [NM_031494]	0	-0.408867	-0.427892	0.0645641	-0.427182	-0.395248
A_51_P286946	Lhpp	NM_029609	ref|Mus musculus phospholysine phosphohistidine inorganic pyrophosphate phosphatase (Lhpp), mRNA [NM_029609]	0	0.252485	0.570921	-0.0919446	0.205595	0.527109
A_51_P287030	1110004F10Rik	NM_019772	ref|Mus musculus RIKEN cDNA 1110004F10 gene (1110004F10Rik), mRNA [NM_019772]	0	0.322483	0.283288	0.0183438	0.351475	0.277023
A_51_P287100	Cdh16	NM_007663	ref|Mus musculus cadherin 16 (Cdh16), transcript variant 1, mRNA [NM_007663]	0	0.56116	-0.139676	0.241785	0.840657	0.110425
A_51_P287418	Man1a	NM_008548	ref|Mus musculus mannosidase 1, alpha (Man1a), mRNA [NM_008548]	0	1.46108	1.72464	-0.0167762	1.17589	1.66393
A_51_P287698	LOC100505027	XR_106926	ref|PREDICTED: Mus musculus hypothetical LOC100505027 (LOC100505027), partial miscRNA [XR_106926]	0	-0.479203	-0.358983	0.146302	-0.550202	-0.365054
A_51_P287823	Scn11a	NM_011887	ref|Mus musculus sodium channel, voltage-gated, type XI, alpha (Scn11a), mRNA [NM_011887]	0	-0.984496	-1.421	-0.0801514	-0.801654	-1.44182
A_51_P288162	Ddx39	NM_197982	ref|Mus musculus DEAD (Asp-Glu-Ala-Asp) box polypeptide 39 (Ddx39), mRNA [NM_197982]	0	0.507885	0.609848	0.0329356	0.568572	0.564744
A_51_P288479	Slc25a29	NM_181328	ref|Mus musculus solute carrier family 25 (mitochondrial carrier, palmitoylcarnitine transporter), member 29 (Slc25a29), nuclear gene encoding mitochondrial protein, mRNA [NM_181328]	0	-0.531163	-0.532603	0.0544826	-0.472517	-0.530107
A_51_P288549	Jmjd7	NM_001114637	ref|Mus musculus jumonji domain containing 7 (Jmjd7), mRNA [NM_001114637]	0	-0.682136	-0.670503	0.0849622	-0.433228	-0.660232
A_51_P288558	Wdr16	NM_027963	ref|Mus musculus WD repeat domain 16 (Wdr16), mRNA [NM_027963]	0	-0.690399	-0.918464	0.0794111	-0.780804	-0.702847
A_51_P288828	Gpr172b	NM_029643	ref|Mus musculus G protein-coupled receptor 172B (Gpr172b), mRNA [NM_029643]	0	0.276917	0.0124815	0.0109267	0.43555	0.113599
A_51_P288906	Clip1	NM_019765	ref|Mus musculus CAP-GLY domain containing linker protein 1 (Clip1), mRNA [NM_019765]	0	0.183176	0.171843	-0.0795149	0.269966	0.201889
A_51_P288916	Tmtc2	NM_177368	ref|Mus musculus transmembrane and tetratricopeptide repeat containing 2 (Tmtc2), mRNA [NM_177368]	0	-0.301513	-0.446283	0.0943275	-0.238809	-0.261515
A_51_P289107	Hrh3	NM_133849	ref|Mus musculus histamine receptor H3 (Hrh3), mRNA [NM_133849]	0	-0.966981	-1.35252	-0.104939	-0.724281	-0.935859
A_51_P289196	Epm2a	ENSMUST00000069106	ens|epilepsy, progressive myoclonic epilepsy, type 2 gene alpha [Source:MGI Symbol;Acc:MGI:1341085] [ENSMUST00000069106]	0	-0.272852	-0.495628	-0.039179	-0.322922	-0.496268
A_51_P289640	AK054099	AK054099	gb|Mus musculus 2 days pregnant adult female oviduct cDNA, RIKEN full-length enriched library, clone:E230017O17 product:unclassifiable, full insert sequence. [AK054099]	0	0.188525	0.19647	0.234794	-0.400872	-0.128039
A_51_P289796	Arl4c	NM_177305	ref|Mus musculus ADP-ribosylation factor-like 4C (Arl4c), mRNA [NM_177305]	0	0.568391	0.861418	0.0671213	0.581272	0.930569
A_51_P289836	Slc29a1	NM_022880	ref|Mus musculus solute carrier family 29 (nucleoside transporters), member 1 (Slc29a1), nuclear gene encoding mitochondrial protein, transcript variant 2, mRNA [NM_022880]	0	-0.512741	-0.632382	-0.0724914	-0.370251	-0.599191
A_51_P289862	Rap1gap	NM_001081155	ref|Mus musculus Rap1 GTPase-activating protein (Rap1gap), transcript variant 1, mRNA [NM_001081155]	0	-0.536283	-0.469934	0.020701	-0.564199	-0.393075
A_51_P289912	Rapgef2	NM_001099624	ref|Mus musculus Rap guanine nucleotide exchange factor (GEF) 2 (Rapgef2), mRNA [NM_001099624]	0	-0.595167	-0.512711	0.12019	-0.536429	-0.413326
A_51_P289987	Psmg3	NM_025604	ref|Mus musculus proteasome (prosome, macropain) assembly chaperone 3 (Psmg3), mRNA [NM_025604]	0	0.18978	0.14013	-0.0580655	0.305911	0.210813
A_51_P290065	Gap43	NM_008083	ref|Mus musculus growth associated protein 43 (Gap43), mRNA [NM_008083]	0	1.37528	2.07546	-0.0752701	1.35677	1.93734
A_51_P290074	Fabp7	NM_021272	ref|Mus musculus fatty acid binding protein 7, brain (Fabp7), mRNA [NM_021272]	0	-1.01463	-0.32523	0.0188352	-0.791379	-0.343401
A_51_P290521	2610044O15Rik	NM_153780	ref|Mus musculus RIKEN cDNA 2610044O15 gene (2610044O15Rik), mRNA [NM_153780]	0	-0.388767	-0.293406	-0.0344261	-0.448499	-0.332737
A_51_P290788	Lrrk2	NM_025730	ref|Mus musculus leucine-rich repeat kinase 2 (Lrrk2), mRNA [NM_025730]	0	-0.330513	-0.46185	0.144009	-0.281318	-0.43431
A_51_P290886	Cdh8	NM_007667	ref|Mus musculus cadherin 8 (Cdh8), transcript variant 2, mRNA [NM_007667]	0	-0.844271	-0.775208	0.149126	-0.59127	-0.639317
A_51_P290921	Sytl2	NM_001040087	ref|Mus musculus synaptotagmin-like 2 (Sytl2), transcript variant 4, mRNA [NM_001040087]	0	0.50424	0.507024	0.00356439	0.336298	0.423993
A_51_P291260	Mgam	NM_001171003	ref|Mus musculus maltase-glucoamylase (Mgam), mRNA [NM_001171003]	0	0.342507	0.749186	-0.270521	1.22762	1.03777
A_51_P291347	Odc1	NM_013614	ref|Mus musculus ornithine decarboxylase, structural 1 (Odc1), mRNA [NM_013614]	0	1.35893	1.20924	0.0087349	1.31411	1.3076
A_51_P291388	Pafah1b1	U95116	gb|Mus musculus lissencephaly-1 protein (LIS-1) mRNA, complete cds. [U95116]	0	-0.130062	-0.359386	0.150663	-0.219733	-0.217922
A_51_P292008	Gpx3	NM_008161	ref|Mus musculus glutathione peroxidase 3 (Gpx3), transcript variant 2, mRNA [NM_008161]	0	-0.259097	-0.45682	-0.029361	-0.164584	-0.820689
A_51_P292030	Nus1	NM_030250	ref|Mus musculus nuclear undecaprenyl pyrophosphate synthase 1 homolog (S. cerevisiae) (Nus1), mRNA [NM_030250]	0	0.310998	0.328383	-0.0168333	0.394988	0.385052
A_51_P292057	Tbl1xr1	NM_030732	ref|Mus musculus transducin (beta)-like 1X-linked receptor 1 (Tbl1xr1), mRNA [NM_030732]	0	0.582585	0.316739	0.0122936	0.49698	0.373771
A_51_P292073	Haghl	NM_026897	ref|Mus musculus hydroxyacylglutathione hydrolase-like (Haghl), mRNA [NM_026897]	0	-0.562812	-0.5802	0.033383	-0.516152	-0.491751
A_51_P292107	Auts2	ENSMUST00000100564	ens|autism susceptibility candidate 2 [Source:MGI Symbol;Acc:MGI:1919847] [ENSMUST00000100564]	0	0.164211	-0.211864	0.0510147	-1.14018	-0.491516
A_51_P292127	Pgm2l1	NM_027629	ref|Mus musculus phosphoglucomutase 2-like 1 (Pgm2l1), mRNA [NM_027629]	0	-0.469864	-0.439101	0.0852817	-0.469305	-0.428495
A_51_P292313	R3hdm2	NM_027900	ref|Mus musculus R3H domain containing 2 (R3hdm2), transcript variant 2, mRNA [NM_027900]	0	-0.352521	-0.264971	0.00987085	-0.309241	-0.245567
A_51_P292527	P4htm	NM_028944	ref|Mus musculus prolyl 4-hydroxylase, transmembrane (endoplasmic reticulum) (P4htm), mRNA [NM_028944]	0	-0.516656	-0.516419	-0.0132555	-0.430347	-0.517786
A_51_P292757	Acbd4	NM_025988	ref|Mus musculus acyl-Coenzyme A binding domain containing 4 (Acbd4), transcript variant 1, mRNA [NM_025988]	0	-0.419322	-0.556905	-0.0359213	-0.279461	-0.457931
A_51_P293059	Fam108c	NM_133722	ref|Mus musculus family with sequence similarity 108, member C (Fam108c), mRNA [NM_133722]	0	0.118213	0.17307	-0.044013	0.454107	0.315233
A_51_P293069	Mfsd7b	NM_001081259	ref|Mus musculus major facilitator superfamily domain containing 7B (Mfsd7b), mRNA [NM_001081259]	0	0.362957	0.0796978	-0.0249457	0.500973	0.117327
A_51_P293269	Pde7a	NM_008802	ref|Mus musculus phosphodiesterase 7A (Pde7a), transcript variant 1, mRNA [NM_008802]	0	1.41801	1.15709	0.0651108	1.33614	1.04211
A_51_P293688	Rab32	NM_026405	ref|Mus musculus RAB32, member RAS oncogene family (Rab32), mRNA [NM_026405]	0	0.668129	0.952661	-0.150437	0.522741	0.785629
A_51_P293706	2810021B07Rik	NM_025479	ref|Mus musculus RIKEN cDNA 2810021B07 gene (2810021B07Rik), mRNA [NM_025479]	0	-0.0223193	0.0637613	-0.129994	0.148731	0.116333
A_51_P293753	Cul7	NM_025611	ref|Mus musculus cullin 7 (Cul7), mRNA [NM_025611]	0	-0.314947	-0.481966	0.0321374	-0.206853	-0.387341
A_51_P293781	Fkbp1b	NM_016863	ref|Mus musculus FK506 binding protein 1b (Fkbp1b), mRNA [NM_016863]	0	-0.584392	-0.648241	0.0117086	-0.511226	-0.639718
A_51_P293862	Gnb3	NM_013530	ref|Mus musculus guanine nucleotide binding protein (G protein), beta 3 (Gnb3), mRNA [NM_013530]	0	-0.172676	-0.851473	0.0529766	-0.199366	-0.792369
A_51_P293901	Dhrs1	NM_026819	ref|Mus musculus dehydrogenase/reductase (SDR family) member 1 (Dhrs1), mRNA [NM_026819]	0	0.655546	1.05879	0.0419376	0.631847	0.862869
A_51_P293982	Plekho2	NM_153119	ref|Mus musculus pleckstrin homology domain containing, family O member 2 (Plekho2), mRNA [NM_153119]	0	0.945851	1.04572	0.0507681	0.865722	0.883416
A_51_P294017	Ticam1	NM_174989	ref|Mus musculus toll-like receptor adaptor molecule 1 (Ticam1), mRNA [NM_174989]	0	0.378463	0.262668	-0.0198578	0.465481	0.265608
A_51_P294131	8430437B07Rik	AK018468	gb|Mus musculus 16 days embryo lung cDNA, RIKEN full-length enriched library, clone:8430437B07 product:ring finger protein 39, full insert sequence. [AK018468]	0	0.17322	-0.235634	-0.112682	-1.20261	0.0126475
A_51_P294535	Unc5b	NM_029770	ref|Mus musculus unc-5 homolog B (C. elegans) (Unc5b), mRNA [NM_029770]	0	-0.803988	-0.958482	0.209283	-0.912781	-0.905763
A_51_P294550	Stx5a	NM_019829	ref|Mus musculus syntaxin 5A (Stx5a), transcript variant 1, mRNA [NM_019829]	0	0.393287	0.440809	0.0866912	0.234051	0.446948
A_51_P294778	Zfp954	NM_172738	ref|Mus musculus zinc finger protein 954 (Zfp954), mRNA [NM_172738]	0	0.148372	0.0176941	-0.157358	0.236583	0.0100357
A_51_P294807	Stom	NM_013515	ref|Mus musculus stomatin (Stom), mRNA [NM_013515]	0	1.30943	1.24162	-0.0205204	1.35457	1.16641
A_51_P294979	Mt1	NM_013602	ref|Mus musculus metallothionein 1 (Mt1), mRNA [NM_013602]	0	1.0301	0.416711	-0.0845302	0.985852	0.373155
A_51_P295175	Gcap14	NM_027045	ref|Mus musculus granule cell antiserum positive 14 (Gcap14), transcript variant 1, mRNA [NM_027045]	0	-0.473854	-0.266037	0.160681	-0.369155	-0.253112
A_51_P295315	Ankrd2	NM_020033	ref|Mus musculus ankyrin repeat domain 2 (stretch responsive muscle) (Ankrd2), mRNA [NM_020033]	0	1.05385	0.86374	0.237878	0.884565	0.948167
A_51_P295410	Nap1l5	NM_021432	ref|Mus musculus nucleosome assembly protein 1-like 5 (Nap1l5), mRNA [NM_021432]	0	-0.799213	-0.916252	0.022946	-0.744659	-0.92091
A_51_P295442	Nek7	NM_021605	ref|Mus musculus NIMA (never in mitosis gene a)-related expressed kinase 7 (Nek7), mRNA [NM_021605]	0	-0.567333	-0.703965	0.0234939	-0.578426	-0.529031
A_51_P295652	Brd2	NM_001204973	ref|Mus musculus bromodomain containing 2 (Brd2), transcript variant 2, mRNA [NM_001204973]	0	0.294928	0.227292	0.0431581	0.279799	0.297912
A_51_P295701	Slc39a13	NM_026721	ref|Mus musculus solute carrier family 39 (metal ion transporter), member 13 (Slc39a13), mRNA [NM_026721]	0	-0.341093	-0.405265	-0.00725889	-0.345804	-0.399592
A_51_P295846	Bai1	NM_174991	ref|Mus musculus brain-specific angiogenesis inhibitor 1 (Bai1), mRNA [NM_174991]	0	-0.359117	-0.193631	0.190234	-0.37936	-0.0738504
A_51_P295896	4930452B06Rik	NM_028934	ref|Mus musculus RIKEN cDNA 4930452B06 gene (4930452B06Rik), mRNA [NM_028934]	0	-0.619134	-0.713917	-0.0378325	-0.718153	-0.65898
A_51_P296013	Sirpa	NM_007547	ref|Mus musculus signal-regulatory protein alpha (Sirpa), transcript variant 1, mRNA [NM_007547]	0	0.367266	0.300225	-0.0167613	0.411915	0.289236
A_51_P296015	Fstl5	NM_178673	ref|Mus musculus follistatin-like 5 (Fstl5), transcript variant 1, mRNA [NM_178673]	0	-0.810534	-0.67889	0.179909	-0.699325	-0.521005
A_51_P296182	Slc43a2	AK090207	gb|Mus musculus 1 month neonate cerebellum cDNA, RIKEN full-length enriched library, clone:G630018E19 product:similar to PB39 (PROSTATE CANCER OVEREXPRESSED GENE 1) [Homo sapiens], full insert sequence. [AK090207]	0	-0.947769	-0.201789	0.0569	-0.814964	-0.350822
A_51_P296292	Nono	NM_023144	ref|Mus musculus non-POU-domain-containing, octamer binding protein (Nono), transcript variant 1, mRNA [NM_023144]	0	0.424189	0.393137	-0.0113207	0.405921	0.407942
A_51_P296549	Kcnn1	NM_032397	ref|Mus musculus potassium intermediate/small conductance calcium-activated channel, subfamily N, member 1 (Kcnn1), mRNA [NM_032397]	0	-0.898453	-1.02271	-0.10789	-0.625217	-1.01628
A_51_P296608	Gadd45a	NM_007836	ref|Mus musculus growth arrest and DNA-damage-inducible 45 alpha (Gadd45a), mRNA [NM_007836]	0	3.11068	2.93362	-0.10553	3.13935	2.84144
A_51_P296737	Anxa13	NM_027211	ref|Mus musculus annexin A13 (Anxa13), mRNA [NM_027211]	0	0.107043	0.78577	-0.674152	0.722923	1.03622
A_51_P296925	Palld	ENSMUST00000036243	ens|palladin, cytoskeletal associated protein [Source:MGI Symbol;Acc:MGI:1919583] [ENSMUST00000036243]	0	0.356313	0.436384	0.0160887	0.32733	0.651297
A_51_P296995	Abcc8	NM_011510	ref|Mus musculus ATP-binding cassette, sub-family C (CFTR/MRP), member 8 (Abcc8), mRNA [NM_011510]	0	-0.940414	-1.19477	0.111285	-0.807148	-0.987538
A_51_P297011	Prcp	NM_028243	ref|Mus musculus prolylcarboxypeptidase (angiotensinase C) (Prcp), mRNA [NM_028243]	0	0.245282	0.331976	0.109097	0.507244	0.560127
A_51_P297068	Tmod1	S76831	gb|Tmod=tropomodulin [mice, myogenic C2 cells, mRNA, 1572 nt]. [S76831]	0	-0.0858226	-0.197166	0.0859223	-0.16261	-0.346094
A_51_P297105	Ucp2	NM_011671	ref|Mus musculus uncoupling protein 2 (mitochondrial, proton carrier) (Ucp2), nuclear gene encoding mitochondrial protein, mRNA [NM_011671]	0	0.591435	0.513576	0.0364012	0.358642	0.565024
A_51_P297336	Chmp7	NM_134078	ref|Mus musculus charged multivesicular body protein 7 (Chmp7), mRNA [NM_134078]	0	0.357258	0.355636	0.0307933	0.310434	0.427294
A_51_P297434	Sox11	NM_009234	ref|Mus musculus SRY-box containing gene 11 (Sox11), mRNA [NM_009234]	0	3.47558	3.66687	-0.0558737	3.20246	3.39499
A_51_P297480	Dph1	NM_144491	ref|Mus musculus DPH1 homolog (S. cerevisiae) (Dph1), mRNA [NM_144491]	0	0.287597	0.204373	-0.106775	0.292289	0.122003
A_51_P297647	Sh3glb2	NM_139302	ref|Mus musculus SH3-domain GRB2-like endophilin B2 (Sh3glb2), mRNA [NM_139302]	0	-0.563474	-0.573059	0.0610311	-0.490439	-0.489966
A_51_P297671	Gyk	NM_008194	ref|Mus musculus glycerol kinase (Gyk), transcript variant 1, mRNA [NM_008194]	0	0.34795	-0.0377597	-0.00778618	0.320792	0.029694
A_51_P297679	Hcls1	NM_008225	ref|Mus musculus hematopoietic cell specific Lyn substrate 1 (Hcls1), mRNA [NM_008225]	0	0.764283	1.32417	-0.0883805	0.677437	1.12446
A_51_P297799	Rap1gap2	NM_001015046	ref|Mus musculus RAP1 GTPase activating protein 2 (Rap1gap2), mRNA [NM_001015046]	0	-0.350723	-0.402391	0.101446	-0.294339	-0.433132
A_51_P297878	Naa35	ENSMUST00000163395	ens|N(alpha)-acetyltransferase 35, NatC auxiliary subunit [Source:MGI Symbol;Acc:MGI:1925939] [ENSMUST00000163395]	0	-0.571344	-0.380889	0.362568	-0.425227	-0.0679003
A_51_P298486	Cog6	NM_026225	ref|Mus musculus component of oligomeric golgi complex 6 (Cog6), mRNA [NM_026225]	0	-0.318511	-0.173934	0.00969495	-0.289635	-0.265125
A_51_P298538	Prmt7	NM_145404	ref|Mus musculus protein arginine N-methyltransferase 7 (Prmt7), mRNA [NM_145404]	0	0.397884	0.308966	-0.107914	0.429181	0.325252
A_51_P298716	Arl16	ENSMUST00000154136	ens|ADP-ribosylation factor-like 16 [Source:MGI Symbol;Acc:MGI:1917567] [ENSMUST00000154136]	0	0.552857	0.345312	0.141798	0.660217	0.481461
A_51_P298837	Spock1	NM_009262	ref|Mus musculus sparc/osteonectin, cwcv and kazal-like domains proteoglycan 1 (Spock1), transcript variant 1, mRNA [NM_009262]	0	-0.496632	-0.800377	0.067218	-0.421138	-0.915923
A_51_P298933	Anks6	AK032990	gb|Mus musculus 12 days embryo male wolffian duct includes surrounding region cDNA, RIKEN full-length enriched library, clone:6720486H14 product:unclassifiable, full insert sequence. [AK032990]	0	-0.031945	-0.0236819	0.278659	-0.307071	0.161
A_51_P299107	Chst5	AF176840	gb|Mus musculus intestine N-acetylglucosamine 6-O-sulfotransferase (I-GlcNAc-6-ST) mRNA, complete cds. [AF176840]	0	-0.151901	-0.556826	0.0883922	-0.415826	-0.611497
A_51_P299287	Impa2	NM_053261	ref|Mus musculus inositol (myo)-1(or 4)-monophosphatase 2 (Impa2), mRNA [NM_053261]	0	-0.618598	-0.453464	-0.0814251	-0.666108	-0.533801
A_51_P299357	Nacc2	NM_001037098	ref|Mus musculus nucleus accumbens associated 2, BEN and BTB (POZ) domain containing (Nacc2), transcript variant 2, mRNA [NM_001037098]	0	-0.523308	-0.472267	0.134596	-0.550611	-0.483608
A_51_P299400	6720475J19Rik	AK020160	gb|Mus musculus 12 days embryo male wolffian duct includes surrounding region cDNA, RIKEN full-length enriched library, clone:6720475J19 product:hypothetical protein, full insert sequence. [AK020160]	0	0.228715	0.427502	0.173114	0.24364	0.633003
A_51_P299432	Zmym1	NM_026670	ref|Mus musculus zinc finger, MYM domain containing 1 (Zmym1), mRNA [NM_026670]	0	-0.33468	-0.488452	-0.0268364	-0.296256	-0.538395
A_51_P299655	Ttc15	AK086217	gb|Mus musculus 15 days embryo head cDNA, RIKEN full-length enriched library, clone:D930014A20 product:hypothetical Tetratricopeptide repeat (TPR) structure containing protein, full insert sequence. [AK086217]	0	-0.837446	-0.72031	0.0379103	-0.616177	-0.794715
A_51_P299805	Slc46a3	NM_027872	ref|Mus musculus solute carrier family 46, member 3 (Slc46a3), mRNA [NM_027872]	0	0.124595	0.424413	0.0374294	0.20048	0.476356
A_51_P299866	Tom1l1	NM_028011	ref|Mus musculus target of myb1-like 1 (chicken) (Tom1l1), mRNA [NM_028011]	0	0.429731	0.322587	-0.044888	0.556992	0.320148
A_51_P299896	Ccl1	NM_011329	ref|Mus musculus chemokine (C-C motif) ligand 1 (Ccl1), mRNA [NM_011329]	0	-0.608236	-0.870155	0.0289743	-0.375813	-1.25697
A_51_P299934	BC048403	NM_173022	ref|Mus musculus cDNA sequence BC048403 (BC048403), mRNA [NM_173022]	0	-0.390377	-0.442119	0.0330647	-0.240403	-0.313961
A_51_P300281	Coro1a	NM_009898	ref|Mus musculus coronin, actin binding protein 1A (Coro1a), mRNA [NM_009898]	0	-0.448179	-0.529812	0.0683545	-0.3717	-0.556166
A_51_P300456	Pxdn	NM_181395	ref|Mus musculus peroxidasin homolog (Drosophila) (Pxdn), mRNA [NM_181395]	0	-0.206573	0.0304066	0.0906114	-0.312636	-0.123313
A_51_P300657	Nefh	NM_010904	ref|Mus musculus neurofilament, heavy polypeptide (Nefh), mRNA [NM_010904]	0	-0.552765	-0.709933	0.114362	-0.776073	-0.796261
A_51_P300817	Atp1a1	NM_144900	ref|Mus musculus ATPase, Na+/K+ transporting, alpha 1 polypeptide (Atp1a1), mRNA [NM_144900]	0	-0.460066	-0.614259	0.477653	-0.387165	-0.723451
A_51_P300936	Rbbp8	NM_001081223	ref|Mus musculus retinoblastoma binding protein 8 (Rbbp8), transcript variant 1, mRNA [NM_001081223]	0	0.192505	0.248855	-0.00397838	0.214674	0.398104
A_51_P301274	5330431K02Rik	AK019926	gb|Mus musculus adult male pituitary gland cDNA, RIKEN full-length enriched library, clone:5330431K02 product:hypothetical protein, full insert sequence. [AK019926]	0	-0.111983	0.0261472	0.175746	-0.216924	0.122319
A_51_P301367	P2ry10	NM_172435	ref|Mus musculus purinergic receptor P2Y, G-protein coupled 10 (P2ry10), mRNA [NM_172435]	0	0.473676	1.00414	-0.891034	0.216915	0.536672
A_51_P301394	Gspt2	NM_008179	ref|Mus musculus G1 to S phase transition 2 (Gspt2), mRNA [NM_008179]	0	-0.217519	-0.194718	0.0851812	-0.0704849	-0.250513
A_51_P301435	B3galt5	NM_033149	ref|Mus musculus UDP-Gal:betaGlcNAc beta 1,3-galactosyltransferase, polypeptide 5 (B3galt5), transcript variant 1, mRNA [NM_033149]	0	-0.886098	-0.720164	0.183591	-0.877442	-0.544149
A_51_P301537	Tmem217	NM_001162901	ref|Mus musculus transmembrane protein 217 (Tmem217), transcript variant 1, mRNA [NM_001162901]	0	0.0895533	0.604075	0.0477126	0.332375	0.754824
A_51_P301566	Plat	NM_008872	ref|Mus musculus plasminogen activator, tissue (Plat), mRNA [NM_008872]	0	0.691988	0.894171	0.0299604	0.510793	0.784322
A_51_P301627	AK047604	AK047604	gb|Mus musculus 10 days neonate cerebellum cDNA, RIKEN full-length enriched library, clone:B930097J01 product:hypothetical protein, full insert sequence. [AK047604]	0	-0.0532502	0.0238619	0.0889715	-0.616933	0.0346654
A_51_P301636	Kazn	NM_001109685	ref|Mus musculus kazrin, periplakin interacting protein (Kazn), transcript variant 3, mRNA [NM_001109685]	0	-0.416876	-0.54555	0.00500615	-0.475542	-0.410235
A_51_P301891	Pnpla6	NM_015801	ref|Mus musculus patatin-like phospholipase domain containing 6 (Pnpla6), transcript variant 2, mRNA [NM_015801]	0	-0.298064	-0.306654	0.104591	-0.326912	-0.278115
A_51_P301930	Lrrc17	NM_028977	ref|Mus musculus leucine rich repeat containing 17 (Lrrc17), mRNA [NM_028977]	0	-0.831867	-0.0624872	0.182382	-0.73133	-0.129805
A_51_P302222	Entpd4	NM_026174	ref|Mus musculus ectonucleoside triphosphate diphosphohydrolase 4 (Entpd4), mRNA [NM_026174]	0	-0.203566	-0.220511	0.114013	-0.386956	-0.309086
A_51_P302256	Dlg4	NM_007864	ref|Mus musculus discs, large homolog 4 (Drosophila) (Dlg4), transcript variant 1, mRNA [NM_007864]	0	-0.21866	-0.530937	0.190474	-0.507854	-0.626392
A_51_P302458	Plscr3	NM_023564	ref|Mus musculus phospholipid scramblase 3 (Plscr3), transcript variant 1, mRNA [NM_023564]	0	0.392681	0.50158	-0.0243214	0.426937	0.508762
A_51_P302503	Ppp1r15a	NM_008654	ref|Mus musculus protein phosphatase 1, regulatory (inhibitor) subunit 15A (Ppp1r15a), mRNA [NM_008654]	0	0.602333	0.506057	0.00615447	0.498589	0.432512
A_51_P302520	Myom1	NM_010867	ref|Mus musculus myomesin 1 (Myom1), transcript variant 1, mRNA [NM_010867]	0	-0.00384551	0.573329	-0.190325	-0.0796127	0.831606
A_51_P302675	Rps26	NM_013765	ref|Mus musculus ribosomal protein S26 (Rps26), mRNA [NM_013765]	0	0.197815	0.289474	-0.0650668	0.297396	0.330764
A_51_P302749	Trpv2	NM_011706	ref|Mus musculus transient receptor potential cation channel, subfamily V, member 2 (Trpv2), mRNA [NM_011706]	0	0.300329	-0.045412	-0.00634678	0.432703	-0.0181656
A_51_P302831	Dbc1	NM_019967	ref|Mus musculus deleted in bladder cancer 1 (human) (Dbc1), mRNA [NM_019967]	0	-0.611664	-0.535408	0.223915	-0.404691	-0.587426
A_51_P303079	Tmem54	NM_025452	ref|Mus musculus transmembrane protein 54 (Tmem54), transcript variant 1, mRNA [NM_025452]	0	-0.413699	-0.95704	0.111341	-0.272624	-0.780199
A_51_P303160	Arg1	NM_007482	ref|Mus musculus arginase, liver (Arg1), mRNA [NM_007482]	0	0.915481	0.734018	-0.194135	1.09292	1.121
A_51_P303371	Ccdc23	NM_024462	ref|Mus musculus coiled-coil domain containing 23 (Ccdc23), transcript variant 2, mRNA [NM_024462]	0	0.107353	0.244328	-0.0957698	0.132423	0.194355
A_51_P303397	Pepd	NM_008820	ref|Mus musculus peptidase D (Pepd), mRNA [NM_008820]	0	-0.39276	-0.341799	0.0278974	-0.336558	-0.38
A_51_P303433	Trmt2b	NM_172540	ref|Mus musculus TRM2 tRNA methyltransferase 2 homolog B (S. cerevisiae) (Trmt2b), transcript variant 2, mRNA [NM_172540]	0	-0.629221	-0.516015	-0.00442236	-0.482688	-0.510098
A_51_P303868	Klhl29	NM_001164493	ref|Mus musculus kelch-like 29 (Drosophila) (Klhl29), mRNA [NM_001164493]	0	-0.60229	-0.818388	0.00250251	-0.725128	-0.712249
A_51_P304125	Slc29a2	NM_007854	ref|Mus musculus solute carrier family 29 (nucleoside transporters), member 2 (Slc29a2), mRNA [NM_007854]	0	1.75074	1.21765	0.0393651	1.68357	1.1166
A_51_P304239	Loxl1	NM_010729	ref|Mus musculus lysyl oxidase-like 1 (Loxl1), mRNA [NM_010729]	0	-0.496693	0.200592	-0.00334038	-0.605604	-0.345986
A_51_P304314	AK087320	AK087320	gb|Mus musculus 0 day neonate lung cDNA, RIKEN full-length enriched library, clone:E030044K08 product:unclassifiable, full insert sequence. [AK087320]	0	-0.402577	0.34676	0.289365	-0.5867	-0.802685
A_51_P304417	BC030307	NM_001003939	ref|Mus musculus cDNA sequence BC030307 (BC030307), transcript variant 1, mRNA [NM_001003939]	0	0.194628	-0.0613744	-0.314916	0.132593	-0.195295
A_51_P304437	Pfkfb4	NM_173019	ref|Mus musculus 6-phosphofructo-2-kinase/fructose-2,6-biphosphatase 4 (Pfkfb4), mRNA [NM_173019]	0	1.29807	1.25444	-0.0455654	1.23778	1.32292
A_51_P304510	BC017158	NM_145590	ref|Mus musculus cDNA sequence BC017158 (BC017158), mRNA [NM_145590]	0	-0.358543	-0.283228	0.000231485	-0.290251	-0.295177
A_51_P304561	AK013640	AK013640	gb|Mus musculus adult male hippocampus cDNA, RIKEN full-length enriched library, clone:2900042K05 product:unclassifiable, full insert sequence. [AK013640]	0	0.0553017	-0.111052	0.176496	-0.52701	0.0206336
A_51_P304771	Bod1l	NM_001081422	ref|Mus musculus biorientation of chromosomes in cell division 1-like (Bod1l), mRNA [NM_001081422]	0	-0.170658	-0.368133	0.103252	-0.131555	-0.352506
A_51_P304859	Zfand6	NM_022985	ref|Mus musculus zinc finger, AN1-type domain 6 (Zfand6), mRNA [NM_022985]	0	-0.194603	-0.241525	0.0453989	-0.0938456	-0.273988
A_51_P304879	Ndfip1	BC020359	gb|Mus musculus Nedd4 family interacting protein 1, mRNA (cDNA clone IMAGE:3498315). [BC020359]	0	-0.373749	-0.425025	-0.0415132	-0.372633	-0.413576
A_51_P304988	Gm1549	AJ319753	gb|Mus musculus mRNA for putative Mc2 protein. [AJ319753]	0	0.54511	0.528641	-0.677802	-0.153324	0.931537
A_51_P305003	Ntrk1	NM_001033124	ref|Mus musculus neurotrophic tyrosine kinase, receptor, type 1 (Ntrk1), mRNA [NM_001033124]	0	-0.639627	-0.75504	0.127375	-0.507613	-0.766052
A_51_P305213	1810010H24Rik	NM_001163473	ref|Mus musculus RIKEN cDNA 1810010H24 gene (1810010H24Rik), mRNA [NM_001163473]	0	-0.541171	-0.714875	-0.162099	-0.437565	-0.565265
A_51_P305217	Hoxd1	NM_010467	ref|Mus musculus homeobox D1 (Hoxd1), mRNA [NM_010467]	0	-1.38045	-1.36447	0.0325142	-1.10718	-1.19818
A_51_P305350	A_51_P305350	A_51_P305350	Unknown	0	-0.332328	-0.0870132	0.250356	-0.285459	-0.216875
A_51_P305508	Rerg	NM_181988	ref|Mus musculus RAS-like, estrogen-regulated, growth-inhibitor (Rerg), transcript variant 2, mRNA [NM_181988]	0	-0.746398	-0.729975	-0.117159	-0.608117	-0.936993
A_51_P305547	Snai2	NM_011415	ref|Mus musculus snail homolog 2 (Drosophila) (Snai2), mRNA [NM_011415]	0	0.983859	1.66285	-0.283405	1.02424	1.91088
A_51_P305770	Emilin2	NM_145158	ref|Mus musculus elastin microfibril interfacer 2 (Emilin2), mRNA [NM_145158]	0	0.640263	0.354419	-0.337349	0.472589	0.208249
A_51_P305936	Nedd4l	NM_031881	ref|Mus musculus neural precursor cell expressed, developmentally down-regulated gene 4-like (Nedd4l), transcript variant 2, mRNA [NM_031881]	0	-0.653894	-0.70637	0.015182	-0.437535	-0.843817
A_51_P306017	Dll1	NM_007865	ref|Mus musculus delta-like 1 (Drosophila) (Dll1), mRNA [NM_007865]	0	-0.314548	-0.193336	0.0822488	-0.214442	-0.571006
A_51_P306160	Map3k13	NM_172821	ref|Mus musculus mitogen-activated protein kinase kinase kinase 13 (Map3k13), mRNA [NM_172821]	0	-0.448792	-0.56123	0.211653	-0.203891	-0.40353
A_51_P306183	Mafk	NM_010757	ref|Mus musculus v-maf musculoaponeurotic fibrosarcoma oncogene family, protein K (avian) (Mafk), mRNA [NM_010757]	0	0.603224	0.44453	-0.240591	0.647603	0.292706
A_51_P306308	Wdr17	NM_028220	ref|Mus musculus WD repeat domain 17 (Wdr17), transcript variant 1, mRNA [NM_028220]	0	-0.764401	-0.99521	0.0165526	-0.650883	-0.796714
A_51_P306647	Arpc4	NM_026552	ref|Mus musculus actin related protein 2/3 complex, subunit 4 (Arpc4), transcript variant 1, mRNA [NM_026552]	0	0.277982	0.32194	0.000952936	0.359087	0.266032
A_51_P306689	Rcor2	NM_054048	ref|Mus musculus REST corepressor 2 (Rcor2), mRNA [NM_054048]	0	-0.463369	-0.766279	-0.0956059	-0.626155	-0.575876
A_51_P306710	Cldn15	NM_021719	ref|Mus musculus claudin 15 (Cldn15), mRNA [NM_021719]	0	0.207677	0.0286086	-0.147898	0.355108	0.0365663
A_51_P306739	4930579K19Rik	NR_029444	ref|Mus musculus RIKEN cDNA 4930579K19 gene (4930579K19Rik), non-coding RNA [NR_029444]	0	0.475695	0.31229	-0.0511832	0.538257	0.415788
A_51_P306839	1810029B16Rik	AK007637	gb|Mus musculus 10 day old male pancreas cDNA, RIKEN full-length enriched library, clone:1810029B16 product:hypothetical protein, full insert sequence. [AK007637]	0	0.377962	0.358082	0.0790489	0.498791	0.450733
A_51_P307168	Ddah1	NM_026993	ref|Mus musculus dimethylarginine dimethylaminohydrolase 1 (Ddah1), mRNA [NM_026993]	0	0.376343	0.386151	-0.0225183	0.40108	0.337843
A_51_P307741	Cckar	NM_009827	ref|Mus musculus cholecystokinin A receptor (Cckar), mRNA [NM_009827]	0	0.427399	1.28154	-0.0658701	0.593533	1.18353
A_51_P307979	Etv1	NM_007960	ref|Mus musculus ets variant gene 1 (Etv1), transcript variant 1, mRNA [NM_007960]	0	-1.08952	-0.878777	0.208843	-1.17339	-0.771706
A_51_P308029	2010107G23Rik	NM_027251	ref|Mus musculus RIKEN cDNA 2010107G23 gene (2010107G23Rik), mRNA [NM_027251]	0	-0.563228	-0.517179	0.0665411	-0.402519	-0.510088
A_51_P308681	Ccdc90a	NM_001081059	ref|Mus musculus coiled-coil domain containing 90A (Ccdc90a), mRNA [NM_001081059]	0	0.630432	0.272138	0.0980153	0.628452	0.339273
A_51_P308796	Fosl1	NM_010235	ref|Mus musculus fos-like antigen 1 (Fosl1), mRNA [NM_010235]	0	2.22311	2.21726	-0.167889	2.12033	2.02733
A_51_P308844	Nrn1	NM_153529	ref|Mus musculus neuritin 1 (Nrn1), mRNA [NM_153529]	0	-1.15055	-1.24612	-0.0849537	-0.992557	-1.1109
A_51_P308898	Camk1g	NM_144817	ref|Mus musculus calcium/calmodulin-dependent protein kinase I gamma (Camk1g), mRNA [NM_144817]	0	-0.97985	-1.20881	-0.0415956	-0.825193	-1.04767
A_51_P308931	Hcrt	NM_010410	ref|Mus musculus hypocretin (Hcrt), mRNA [NM_010410]	0	0.136911	0.230417	-0.191558	0.33529	0.519427
A_51_P309158	Snx20	NM_027840	ref|Mus musculus sorting nexin 20 (Snx20), mRNA [NM_027840]	0	0.608377	1.16656	0.00618099	0.429046	0.980949
A_51_P309618	1600012F09Rik	NM_025904	ref|Mus musculus RIKEN cDNA 1600012F09 gene (1600012F09Rik), mRNA [NM_025904]	0	0.138341	0.139259	-0.0990886	0.222708	0.241605
A_51_P309677	Tbc1d19	NM_144517	ref|Mus musculus TBC1 domain family, member 19 (Tbc1d19), mRNA [NM_144517]	0	0.138927	0.455959	-0.0273699	0.195101	0.369863
A_51_P309744	Gpr89	NM_026229	ref|Mus musculus G protein-coupled receptor 89 (Gpr89), mRNA [NM_026229]	0	-0.282612	-0.324416	0.137555	-0.167145	-0.460804
A_51_P309854	Kcnn2	NM_080465	ref|Mus musculus potassium intermediate/small conductance calcium-activated channel, subfamily N, member 2 (Kcnn2), mRNA [NM_080465]	0	-1.0311	-1.16029	-0.0295489	-0.893377	-0.833672
A_51_P309988	Gprc5c	NM_147217	ref|Mus musculus G protein-coupled receptor, family C, group 5, member C (Gprc5c), transcript variant 2, mRNA [NM_147217]	0	-0.973331	-0.807541	-0.015105	-0.868826	-0.799009
A_51_P310040	Rod1	NM_144904	ref|Mus musculus ROD1 regulator of differentiation 1 (S. pombe) (Rod1), transcript variant 1, mRNA [NM_144904]	0	0.507718	0.358541	0.00221332	0.480735	0.454149
A_51_P310076	Nsmaf	NM_010945	ref|Mus musculus neutral sphingomyelinase (N-SMase) activation associated factor (Nsmaf), mRNA [NM_010945]	0	-0.441945	-0.395525	0.169704	-0.498144	-0.32777
A_51_P310135	Tcf12	NM_011544	ref|Mus musculus transcription factor 12 (Tcf12), transcript variant 1, mRNA [NM_011544]	0	0.574222	0.329811	0.0476085	0.667023	0.456868
A_51_P310164	2810459M11Rik	NM_001144992	ref|Mus musculus RIKEN cDNA 2810459M11 gene (2810459M11Rik), transcript variant 1, mRNA [NM_001144992]	0	-0.319143	-0.181778	0.03815	-0.721704	-0.130612
A_51_P310348	Vax2	NM_011912	ref|Mus musculus ventral anterior homeobox containing gene 2 (Vax2), mRNA [NM_011912]	0	1.40146	2.49354	-0.0111497	1.3028	2.27133
A_51_P310821	Hoxa5	NM_010453	ref|Mus musculus homeobox A5 (Hoxa5), mRNA [NM_010453]	0	-0.63367	-0.420953	-0.0556766	-0.711197	-0.477584
A_51_P310850	Plekha6	NM_182930	ref|Mus musculus pleckstrin homology domain containing, family A member 6 (Plekha6), transcript variant 1, mRNA [NM_182930]	0	-0.802797	-1.01472	0.112372	-0.745383	-0.900443
A_51_P310886	AK047015	AK047015	gb|Mus musculus 10 days neonate cerebellum cDNA, RIKEN full-length enriched library, clone:B930011I04 product:unclassifiable, full insert sequence. [AK047015]	0	-0.124911	-0.358304	0.246701	-0.473391	-0.153477
A_51_P310896	Pfkl	NM_008826	ref|Mus musculus phosphofructokinase, liver, B-type (Pfkl), mRNA [NM_008826]	0	-0.587034	-0.471792	0.00407699	-0.401065	-0.554038
A_51_P310967	Aifm2	NM_153779	ref|Mus musculus apoptosis-inducing factor, mitochondrion-associated 2 (Aifm2), nuclear gene encoding mitochondrial protein, transcript variant 1, mRNA [NM_153779]	0	0.423485	0.379184	-0.0218424	0.310888	0.415937
A_51_P311038	Adamts15	NM_001024139	ref|Mus musculus a disintegrin-like and metallopeptidase (reprolysin type) with thrombospondin type 1 motif, 15 (Adamts15), mRNA [NM_001024139]	0	-0.987775	-0.572808	0.031943	-0.725692	-0.617819
A_51_P311125	Phf10	NM_024250	ref|Mus musculus PHD finger protein 10 (Phf10), mRNA [NM_024250]	0	0.394866	0.658355	0.0114026	0.401398	0.688995
A_51_P311166	Slc25a14	NM_011398	ref|Mus musculus solute carrier family 25 (mitochondrial carrier, brain), member 14 (Slc25a14), nuclear gene encoding mitochondrial protein, transcript variant 2, mRNA [NM_011398]	0	-0.285526	-0.429692	-0.0185208	-0.251585	-0.352849
A_51_P311319	Scrn3	NM_029022	ref|Mus musculus secernin 3 (Scrn3), mRNA [NM_029022]	0	-0.485059	-0.415652	0.122657	-0.499457	-0.368612
A_51_P311434	Cyb5	NM_025797	ref|Mus musculus cytochrome b-5 (Cyb5), mRNA [NM_025797]	0	0.24789	0.351351	-0.0313432	0.34292	0.307674
A_51_P311436	Calb2	NM_007586	ref|Mus musculus calbindin 2 (Calb2), mRNA [NM_007586]	0	-0.753927	-0.896591	0.165434	-1.28454	-0.50862
A_51_P311648	Frmd5	ENSMUST00000110590	ens|FERM domain containing 5 [Source:MGI Symbol;Acc:MGI:2442557] [ENSMUST00000110590]	0	0.726229	0.808699	0.149066	0.823167	0.937969
A_51_P311659	Gnaq	AK031823	gb|Mus musculus adult male medulla oblongata cDNA, RIKEN full-length enriched library, clone:6330408H08 product:unclassifiable, full insert sequence. [AK031823]	0	-0.547095	-0.804054	-0.0402449	-0.563662	-0.657809
A_51_P311820	Mgmt	M84524	gb|Mouse O-6-methylguanine-DNA methyltransferase mRNA, complete cds. [M84524]	0	0.236164	0.0292461	-0.0663629	0.555157	0.054932
A_51_P311919	Npy2r	NM_008731	ref|Mus musculus neuropeptide Y receptor Y2 (Npy2r), transcript variant 1, mRNA [NM_008731]	0	0.238662	0.287209	-0.142147	0.411365	0.300102
A_51_P311965	Surf6	NM_009298	ref|Mus musculus surfeit gene 6 (Surf6), mRNA [NM_009298]	0	0.638509	0.737231	-0.0305367	0.779422	0.816496
A_51_P312268	1810062O18Rik	NR_033571	ref|Mus musculus RIKEN cDNA 1810062O18 gene (1810062O18Rik), non-coding RNA [NR_033571]	0	0.42903	0.227687	-0.182304	0.303625	0.223051
A_51_P312474	Ap2a2	NM_007459	ref|Mus musculus adaptor protein complex AP-2, alpha 2 subunit (Ap2a2), mRNA [NM_007459]	0	0.403136	0.389887	0.0427348	0.407283	0.36336
A_51_P312485	Fpr1	NM_013521	ref|Mus musculus formyl peptide receptor 1 (Fpr1), mRNA [NM_013521]	0	0.682742	1.03811	0.0332803	0.470456	1.04988
A_51_P312673	AK027992	AK027992	gb|Mus musculus 18-day embryo whole body cDNA, RIKEN full-length enriched library, clone:1110064I13 product:unclassifiable, full insert sequence. [AK027992]	0	-1.27831	-1.21049	0.0534919	-1.08896	-1.02912
A_51_P312846	Fbxo9	NM_023605	ref|Mus musculus f-box protein 9 (Fbxo9), transcript variant 1, mRNA [NM_023605]	0	-0.549158	-0.627755	-0.0452322	-0.419888	-0.502616
A_51_P312885	Gramd1a	NM_027898	ref|Mus musculus GRAM domain containing 1A (Gramd1a), mRNA [NM_027898]	0	0.568662	0.642615	-0.0748349	0.447564	0.523396
A_51_P313532	Tmbim1	NM_027154	ref|Mus musculus transmembrane BAX inhibitor motif containing 1 (Tmbim1), mRNA [NM_027154]	0	0.714057	0.653632	-0.0161552	0.547063	0.541339
A_51_P313561	Lmna	NM_019390	ref|Mus musculus lamin A (Lmna), transcript variant 2, mRNA [NM_019390]	0	0.506115	0.324999	0.0720671	0.446087	0.310261
A_51_P313761	Shmt2	NM_028230	ref|Mus musculus serine hydroxymethyltransferase 2 (mitochondrial) (Shmt2), nuclear gene encoding mitochondrial protein, transcript variant 1, mRNA [NM_028230]	0	0.297287	0.773188	0.074482	0.430412	0.765982
A_51_P313855	Pde4a	NM_183408	ref|Mus musculus phosphodiesterase 4A, cAMP specific (Pde4a), transcript variant 5, mRNA [NM_183408]	0	-0.935226	-0.787826	-0.0290359	-0.7892	-0.709476
A_51_P314153	Nr2c2ap	NM_001025586	ref|Mus musculus nuclear receptor 2C2-associated protein (Nr2c2ap), transcript variant 1, mRNA [NM_001025586]	0	0.705869	0.489363	0.135163	0.730917	0.402808
A_51_P314397	Crip2	NM_024223	ref|Mus musculus cysteine rich protein 2 (Crip2), mRNA [NM_024223]	0	-0.175945	-0.338012	-0.0215971	-0.101013	-0.443369
A_51_P314465	Lce1e	NM_026811	ref|Mus musculus late cornified envelope 1E (Lce1e), mRNA [NM_026811]	0	2.81089	2.11345	-0.133789	2.49555	2.03868
A_51_P314669	Pnliprp2	NM_011128	ref|Mus musculus pancreatic lipase-related protein 2 (Pnliprp2), mRNA [NM_011128]	0	1.84384	3.11998	0.802087	1.58275	2.96322
A_51_P314855	Mcat	NM_001030014	ref|Mus musculus malonyl CoA:ACP acyltransferase (mitochondrial) (Mcat), nuclear gene encoding mitochondrial protein, mRNA [NM_001030014]	0	0.128081	0.323246	-0.0111681	0.174399	0.345275
A_51_P315027	AF529169	NM_153509	ref|Mus musculus cDNA sequence AF529169 (AF529169), mRNA [NM_153509]	0	-1.05008	-1.55661	-0.0308499	-1.02745	-1.22885
A_51_P315042	Avpr1a	NM_016847	ref|Mus musculus arginine vasopressin receptor 1A (Avpr1a), mRNA [NM_016847]	0	0.357619	0.851087	-0.0570996	0.847504	0.546322
A_51_P315154	A330074H02Rik	AK039621	gb|Mus musculus adult male spinal cord cDNA, RIKEN full-length enriched library, clone:A330074H02 product:unclassifiable, full insert sequence. [AK039621]	0	-0.318455	-0.109208	-1.12127	0.110869	-0.204589
A_51_P315353	Lelp1	NM_027042	ref|Mus musculus late cornified envelope-like proline-rich 1 (Lelp1), mRNA [NM_027042]	0	0.482945	0.861701	-0.634472	0.660832	0.918999
A_51_P315411	Epb4.1l3	NM_013813	ref|Mus musculus erythrocyte protein band 4.1-like 3 (Epb4.1l3), mRNA [NM_013813]	0	-0.47207	-0.556157	0.0333944	-0.497309	-0.564771
A_51_P315506	Usp33	NM_133247	ref|Mus musculus ubiquitin specific peptidase 33 (Usp33), transcript variant 1, mRNA [NM_133247]	0	-0.363383	-0.30384	0.0801444	-0.36425	-0.334745
A_51_P315673	Usp11	NM_145628	ref|Mus musculus ubiquitin specific peptidase 11 (Usp11), mRNA [NM_145628]	0	-0.483385	-0.29015	0.0694182	-0.389599	-0.304633
A_51_P315682	Igf2bp2	NM_183029	ref|Mus musculus insulin-like growth factor 2 mRNA binding protein 2 (Igf2bp2), mRNA [NM_183029]	0	0.606776	0.466715	-0.255642	0.476215	0.373474
A_51_P315734	Pax3	NM_008781	ref|Mus musculus paired box gene 3 (Pax3), transcript variant 1, mRNA [NM_008781]	0	-1.19929	-0.147271	-0.212838	-1.2874	-0.583238
A_51_P315785	Tnfaip6	NM_009398	ref|Mus musculus tumor necrosis factor alpha induced protein 6 (Tnfaip6), mRNA [NM_009398]	0	1.10241	0.794148	-0.0500257	1.29225	1.08756
A_51_P315795	Tubb4a	NM_009451	ref|Mus musculus tubulin, beta 4A class IVA (Tubb4a), mRNA [NM_009451]	0	0.168233	0.450903	0.0353153	0.154483	0.336551
A_51_P315890	Kcnk6	NM_001033525	ref|Mus musculus potassium inwardly-rectifying channel, subfamily K, member 6 (Kcnk6), mRNA [NM_001033525]	0	0.254176	1.02287	-0.17045	-0.157241	0.622435
A_51_P315904	Gadd45g	NM_011817	ref|Mus musculus growth arrest and DNA-damage-inducible 45 gamma (Gadd45g), mRNA [NM_011817]	0	2.10263	2.28186	-0.00315022	2.18552	2.02844
A_51_P316042	Card11	NM_175362	ref|Mus musculus caspase recruitment domain family, member 11 (Card11), mRNA [NM_175362]	0	-0.957349	-1.20946	-0.168731	-0.892494	-0.985459
A_51_P316188	Iscu	NM_025526	ref|Mus musculus IscU iron-sulfur cluster scaffold homolog (E. coli) (Iscu), nuclear gene encoding mitochondrial protein, mRNA [NM_025526]	0	-0.291682	-0.603837	0.0298973	-0.221158	-0.422891
A_51_P316311	Ppfia4	NM_001144855	ref|Mus musculus protein tyrosine phosphatase, receptor type, f polypeptide (PTPRF), interacting protein (liprin), alpha 4 (Ppfia4), mRNA [NM_001144855]	0	-0.92043	-0.7374	-0.0929781	-0.959376	-0.600378
A_51_P316379	Gpr146	NM_030258	ref|Mus musculus G protein-coupled receptor 146 (Gpr146), transcript variant 1, mRNA [NM_030258]	0	0.3854	0.263334	-0.215314	0.33884	0.145069
A_51_P316523	Irf2	NM_008391	ref|Mus musculus interferon regulatory factor 2 (Irf2), mRNA [NM_008391]	0	-0.529294	-0.514101	-0.00322146	-0.548366	-0.473181
A_51_P316616	Smagp	NM_174992	ref|Mus musculus small cell adhesion glycoprotein (Smagp), transcript variant 1, mRNA [NM_174992]	0	0.754325	1.25022	-0.235316	0.884366	1.0846
A_51_P316801	Wdr60	NM_146039	ref|Mus musculus WD repeat domain 60 (Wdr60), mRNA [NM_146039]	0	-0.295985	-0.151572	0.0946738	-0.234764	-0.154386
A_51_P316902	Svopl	NM_177200	ref|Mus musculus SV2 related protein homolog (rat)-like (Svopl), mRNA [NM_177200]	0	1.17488	1.82412	-0.278186	1.05926	1.97788
A_51_P316935	8430408G22Rik	NM_145980	ref|Mus musculus RIKEN cDNA 8430408G22 gene (8430408G22Rik), transcript variant 1, mRNA [NM_145980]	0	-1.28557	-0.64483	-0.199487	-0.990396	-0.921639
A_51_P316951	Wipf3	NM_001167860	ref|Mus musculus WAS/WASL interacting protein family, member 3 (Wipf3), transcript variant 1, mRNA [NM_001167860]	0	-1.31281	-1.31045	0.00299896	-1.06578	-1.20286
A_51_P316981	Lgals8	NM_018886	ref|Mus musculus lectin, galactose binding, soluble 8 (Lgals8), transcript variant 2, mRNA [NM_018886]	0	0.425453	0.32146	0.110194	0.475067	0.319591
A_51_P317191	Eepd1	NM_026189	ref|Mus musculus endonuclease/exonuclease/phosphatase family domain containing 1 (Eepd1), mRNA [NM_026189]	0	-0.964229	-0.866677	0.0255353	-0.751125	-0.872549
A_51_P317214	Hpdl	NM_146256	ref|Mus musculus 4-hydroxyphenylpyruvate dioxygenase-like (Hpdl), mRNA [NM_146256]	0	-0.658343	-0.688184	-0.0421608	-0.592175	-0.570973
A_51_P317321	Iffo1	NM_001039669	ref|Mus musculus intermediate filament family orphan 1 (Iffo1), transcript variant 1, mRNA [NM_001039669]	0	-0.343187	-0.175758	0.0530889	-0.360734	-0.197292
A_51_P317427	Psat1	NM_177420	ref|Mus musculus phosphoserine aminotransferase 1 (Psat1), transcript variant 1, mRNA [NM_177420]	0	0.495884	0.676854	-0.0966622	0.394391	0.561302
A_51_P317443	Cd3eap	NM_145822	ref|Mus musculus CD3E antigen, epsilon polypeptide associated protein (Cd3eap), mRNA [NM_145822]	0	0.360468	0.417574	0.137389	0.53275	0.542691
A_51_P317542	Slc24a2	NM_172426	ref|Mus musculus solute carrier family 24 (sodium/potassium/calcium exchanger), member 2 (Slc24a2), transcript variant 1, mRNA [NM_172426]	0	-0.127139	-0.124314	0.165618	-0.25095	-0.0119293
A_51_P317620	Fam19a2	NM_182807	ref|Mus musculus family with sequence similarity 19, member A2 (Fam19a2), transcript variant 1, mRNA [NM_182807]	0	-0.982584	-0.842462	0.0652222	-1.09035	-0.891881
A_51_P317695	Trpc3	NM_019510	ref|Mus musculus transient receptor potential cation channel, subfamily C, member 3 (Trpc3), mRNA [NM_019510]	0	-0.959193	-1.36168	-0.160465	-0.807487	-1.16693
A_51_P317887	Sectm1b	NM_026907	ref|Mus musculus secreted and transmembrane 1B (Sectm1b), mRNA [NM_026907]	0	2.26286	2.01103	-0.136382	2.31445	1.78104
A_51_P318123	AK084660	AK084660	gb|Mus musculus 13 days embryo heart cDNA, RIKEN full-length enriched library, clone:D330026H24 product:unclassifiable, full insert sequence. [AK084660]	0	0.432623	0.631629	-0.581104	0.265785	0.620429
A_51_P318262	Hao1	AF104312	gb|Mus musculus glycolate oxidase mRNA, complete cds. [AF104312]	0	2.90019	3.26262	-0.161763	3.04765	3.35965
A_51_P318365	Igf1r	NM_010513	ref|Mus musculus insulin-like growth factor I receptor (Igf1r), mRNA [NM_010513]	0	-0.527392	-0.656287	0.159239	-0.441792	-0.47726
A_51_P318381	Pgf	NM_008827	ref|Mus musculus placental growth factor (Pgf), mRNA [NM_008827]	0	-0.584857	-0.476496	0.167441	-0.573928	-0.373966
A_51_P318580	Myh14	NM_028021	ref|Mus musculus myosin, heavy polypeptide 14 (Myh14), mRNA [NM_028021]	0	-0.36473	-0.588871	0.043254	-0.324648	-0.403797
A_51_P318642	Rps3	NM_012052	ref|Mus musculus ribosomal protein S3 (Rps3), mRNA [NM_012052]	0	0.368599	0.380063	-0.0201276	0.30393	0.367585
A_51_P318683	Sorl1	ENSMUST00000060989	ens|sortilin-related receptor, LDLR class A repeats-containing [Source:MGI Symbol;Acc:MGI:1202296] [ENSMUST00000060989]	0	-0.878673	-1.51942	0.0808367	-0.781091	-1.16504
A_51_P318755	Tmc5	NM_028930	ref|Mus musculus transmembrane channel-like gene family 5 (Tmc5), transcript variant 2, mRNA [NM_028930]	0	1.70035	1.83506	-0.0352993	1.74735	2.14385
A_51_P318770	Dcaf8	NM_153555	ref|Mus musculus DDB1 and CUL4 associated factor 8 (Dcaf8), mRNA [NM_153555]	0	-0.276482	-0.364992	0.0564538	-0.193634	-0.264897
A_51_P318933	Camk2b	NM_007595	ref|Mus musculus calcium/calmodulin-dependent protein kinase II, beta (Camk2b), transcript variant 2, mRNA [NM_007595]	0	-0.745418	-0.854871	0.0510382	-0.694074	-0.707089
A_51_P319449	Acat1	NM_144784	ref|Mus musculus acetyl-Coenzyme A acetyltransferase 1 (Acat1), nuclear gene encoding mitochondrial protein, mRNA [NM_144784]	0	-0.398101	-0.425575	0.0763473	-0.329165	-0.321695
A_51_P319453	Zfp143	NM_009281	ref|Mus musculus zinc finger protein 143 (Zfp143), mRNA [NM_009281]	0	0.244469	0.293317	-0.0222599	0.447589	0.10935
A_51_P319551	Kif3a	NM_008443	ref|Mus musculus kinesin family member 3A (Kif3a), mRNA [NM_008443]	0	-0.256016	-0.310353	0.0912366	-0.229782	-0.23606
A_51_P319917	Adam8	NM_007403	ref|Mus musculus a disintegrin and metallopeptidase domain 8 (Adam8), mRNA [NM_007403]	0	3.01449	3.04164	0.00807294	2.93349	3.04042
A_51_P319986	Neil3	AK042059	gb|Mus musculus 3 days neonate thymus cDNA, RIKEN full-length enriched library, clone:A630055A13 product:similar to CDNA FLJ10858 FIS, CLONE NT2RP4001555 [Homo sapiens], full insert sequence. [AK042059]	0	0.244396	-0.0372102	-0.925324	-0.13383	0.311112
A_51_P320593	Def6	NM_027185	ref|Mus musculus differentially expressed in FDCP 6 (Def6), mRNA [NM_027185]	0	-0.500077	-0.367858	-0.0690108	-0.374151	-0.38964
A_51_P320614	Txnrd1	NM_001042523	ref|Mus musculus thioredoxin reductase 1 (Txnrd1), transcript variant 1, mRNA [NM_001042523]	0	0.508357	0.475237	0.106353	0.600596	0.519119
A_51_P320626	AK038228	AK038228	gb|Mus musculus 16 days neonate thymus cDNA, RIKEN full-length enriched library, clone:A130088F22 product:unclassifiable, full insert sequence. [AK038228]	0	-0.294028	-0.451181	0.0807294	-0.869061	-0.404498
A_51_P320650	C77370	NM_001077354	ref|Mus musculus expressed sequence C77370 (C77370), mRNA [NM_001077354]	0	0.420824	0.079367	-0.0733477	0.602842	0.616413
A_51_P320668	Actr3b	BC053106	gb|Mus musculus ARP3 actin-related protein 3 homolog B (yeast), mRNA (cDNA clone IMAGE:5685374). [BC053106]	0	-0.5617	-0.50649	0.0256814	-0.428236	-0.49829
A_51_P320852	Cd9	NM_007657	ref|Mus musculus CD9 antigen (Cd9), mRNA [NM_007657]	0	-0.260827	-0.672234	-0.0281603	-0.26617	-0.650274
A_51_P320888	Cln5	NM_001033242	ref|Mus musculus ceroid-lipofuscinosis, neuronal 5 (Cln5), mRNA [NM_001033242]	0	0.323123	0.399245	0.0261177	0.404638	0.360884
A_51_P320980	Sfxn4	NM_053198	ref|Mus musculus sideroflexin 4 (Sfxn4), mRNA [NM_053198]	0	-0.434616	-0.449678	-0.0425668	-0.320642	-0.416784
A_51_P321029	AK084035	AK084035	gb|Mus musculus 12 days embryo spinal ganglion cDNA, RIKEN full-length enriched library, clone:D130078E18 product:unclassifiable, full insert sequence. [AK084035]	0	0.731118	-0.246934	-0.192064	1.41973	-0.268279
A_51_P321405	Ccdc163	ENSMUST00000155391	ens|coiled-coil domain containing 163 [Source:MGI Symbol;Acc:MGI:1915644] [ENSMUST00000155391]	0	-0.521429	0.0218774	-0.0165261	-0.575965	-0.111109
A_51_P321579	Chd5	NM_029216	ref|Mus musculus chromodomain helicase DNA binding protein 5 (Chd5), transcript variant 2, mRNA [NM_029216]	0	-0.458239	-0.92502	0.30365	-0.380186	-0.529182
A_51_P321886	Cmtm3	NM_024217	ref|Mus musculus CKLF-like MARVEL transmembrane domain containing 3 (Cmtm3), mRNA [NM_024217]	0	0.53477	0.921069	-0.146748	0.353977	0.67864
A_51_P321965	Ssna1	NM_023464	ref|Mus musculus Sjogren's syndrome nuclear autoantigen 1 (Ssna1), mRNA [NM_023464]	0	0.303602	0.338596	-0.011236	0.342768	0.325348
A_51_P321972	Gfra2	NM_008115	ref|Mus musculus glial cell line derived neurotrophic factor family receptor alpha 2 (Gfra2), mRNA [NM_008115]	0	-0.798191	-1.40581	-0.0207644	-0.67	-1.18866
A_51_P321984	Mllt6	NM_139311	ref|Mus musculus myeloid/lymphoid or mixed-lineage leukemia (trithorax homolog, Drosophila); translocated to, 6 (Mllt6), mRNA [NM_139311]	0	-0.320151	-0.26695	0.0662423	-0.271014	-0.148459
A_51_P322043	Ablim2	NM_177678	ref|Mus musculus actin-binding LIM protein 2 (Ablim2), transcript variant 3, mRNA [NM_177678]	0	-0.829615	-0.73065	0.151483	-0.726432	-0.641075
A_51_P322095	Ovol2	NM_026924	ref|Mus musculus ovo-like 2 (Drosophila) (Ovol2), transcript variant A, mRNA [NM_026924]	0	-0.204713	-0.272449	0.013497	-0.0835412	-0.327873
A_51_P322115	Htr5b	NM_010483	ref|Mus musculus 5-hydroxytryptamine (serotonin) receptor 5B (Htr5b), mRNA [NM_010483]	0	-0.848384	-1.35425	-0.235151	-0.827244	-1.21706
A_51_P322273	Ptp4a3	NM_008975	ref|Mus musculus protein tyrosine phosphatase 4a3 (Ptp4a3), transcript variant 2, mRNA [NM_008975]	0	0.237137	0.353739	0.0231114	0.261424	0.461452
A_51_P322574	Cpsf4	NM_178576	ref|Mus musculus cleavage and polyadenylation specific factor 4 (Cpsf4), mRNA [NM_178576]	0	0.227374	0.384365	-0.0120565	0.28955	0.429686
A_51_P322910	Pop1	AK016547	gb|Mus musculus adult male testis cDNA, RIKEN full-length enriched library, clone:4932434G09 product:similar to RIBONUCLEASES P/MRP PROTEIN SUBUNIT POP1 (EC 3.1.26.5) (HPOP1) [Homo sapiens], full insert sequence. [AK016547]	0	0.322545	-0.0608753	-0.00654182	0.301604	-0.0144448
A_51_P323081	Bhlhb9	NM_198161	ref|Mus musculus basic helix-loop-helix domain containing, class B9 (Bhlhb9), transcript variant 1, mRNA [NM_198161]	0	-0.572571	-0.484122	0.0191378	-0.473196	-0.474535
A_51_P323221	Phactr4	NM_175306	ref|Mus musculus phosphatase and actin regulator 4 (Phactr4), transcript variant 1, mRNA [NM_175306]	0	0.431269	0.533442	0.0856123	0.508381	0.633879
A_51_P323281	Usp45	NM_152825	ref|Mus musculus ubiquitin specific petidase 45 (Usp45), mRNA [NM_152825]	0	-0.346278	-0.47214	0.0412227	-0.314463	-0.515002
A_51_P323397	1700061I17Rik	NR_038029	ref|Mus musculus RIKEN cDNA 1700061I17 gene (1700061I17Rik), non-coding RNA [NR_038029]	0	0.0158712	-0.0605216	-0.646463	0.228675	0.253942
A_51_P323450	Cdc42ep4	NM_020006	ref|Mus musculus CDC42 effector protein (Rho GTPase binding) 4 (Cdc42ep4), transcript variant 1, mRNA [NM_020006]	0	0.581314	0.743955	0.0277271	0.470492	0.567421
A_51_P323518	Cend1	NM_021316	ref|Mus musculus cell cycle exit and neuronal differentiation 1 (Cend1), mRNA [NM_021316]	0	-0.519129	-0.488544	-0.0186862	-0.332902	-0.403767
A_51_P323521	Snx21	NM_133924	ref|Mus musculus sorting nexin family member 21 (Snx21), mRNA [NM_133924]	0	0.225925	0.0327424	-0.127221	0.303427	0.0459538
A_51_P323583	Eaf2	NM_134111	ref|Mus musculus ELL associated factor 2 (Eaf2), transcript variant 1, mRNA [NM_134111]	0	0.507228	0.422999	0.213912	0.63139	0.433059
A_51_P323712	Agt	NM_007428	ref|Mus musculus angiotensinogen (serpin peptidase inhibitor, clade A, member 8) (Agt), mRNA [NM_007428]	0	-0.484238	-0.697581	0.0473426	-0.237499	-0.618993
A_51_P324120	Sun2	NM_194342	ref|Mus musculus Sad1 and UNC84 domain containing 2 (Sun2), transcript variant 3, mRNA [NM_194342]	0	0.417053	0.467922	0.0667164	0.333828	0.482443
A_51_P324134	Hps4	NM_138646	ref|Mus musculus Hermansky-Pudlak syndrome 4 homolog (human) (Hps4), mRNA [NM_138646]	0	-0.273279	-0.189751	0.0572587	-0.273886	-0.0886431
A_51_P324161	Ankrd26	NM_001081112	ref|Mus musculus ankyrin repeat domain 26 (Ankrd26), mRNA [NM_001081112]	0	-0.53019	-0.556185	0.036817	-0.354639	-0.435324
A_51_P324191	Ret	NM_009050	ref|Mus musculus ret proto-oncogene (Ret), transcript variant 2, mRNA [NM_009050]	0	0.389468	0.00466872	-0.051762	0.474082	0.114508
A_51_P324228	Satb1	NM_009122	ref|Mus musculus special AT-rich sequence binding protein 1 (Satb1), transcript variant 2, mRNA [NM_009122]	0	-0.478594	-0.651533	-0.0414313	-0.602295	-0.540526
A_51_P324393	Hnrnpu	NM_016805	ref|Mus musculus heterogeneous nuclear ribonucleoprotein U (Hnrnpu), mRNA [NM_016805]	0	0.367147	0.0381867	0.0161052	0.362263	0.221673
A_51_P324551	Fbxo25	NM_025785	ref|Mus musculus F-box protein 25 (Fbxo25), mRNA [NM_025785]	0	0.203285	0.210673	0.0082259	0.164235	0.258667
A_51_P324651	Lphn1	NM_181039	ref|Mus musculus latrophilin 1 (Lphn1), mRNA [NM_181039]	0	-0.627867	-0.219578	0.226183	-0.670427	-0.175479
A_51_P324690	Clec2d	NM_053109	ref|Mus musculus C-type lectin domain family 2, member d (Clec2d), mRNA [NM_053109]	0	0.220453	0.804207	-0.356544	0.267382	0.711154
A_51_P324715	Kcnv1	NM_026200	ref|Mus musculus potassium channel, subfamily V, member 1 (Kcnv1), mRNA [NM_026200]	0	-0.797043	-0.392872	0.456006	-0.538751	-0.655235
A_51_P324838	Evpl	NM_025276	ref|Mus musculus envoplakin (Evpl), mRNA [NM_025276]	0	-1.00163	-0.781901	0.242414	-0.829534	-0.672127
A_51_P324860	Kirrel	NM_130867	ref|Mus musculus kin of IRRE like (Drosophila) (Kirrel), transcript variant 2, mRNA [NM_130867]	0	-0.235054	0.102696	0.274476	-0.844754	0.0764271
A_51_P324934	Mcm3	AK088142	gb|Mus musculus 2 days neonate thymus thymic cells cDNA, RIKEN full-length enriched library, clone:E430004P22 product:mini chromosome maintenance deficient (S. cerevisiae), full insert sequence. [AK088142]	0	1.23282	0.696182	-0.0706211	1.04516	0.640321
A_51_P325223	Lin7b	NM_011698	ref|Mus musculus lin-7 homolog B (C. elegans) (Lin7b), mRNA [NM_011698]	0	-1.26969	-1.20222	0.0812023	-1.15004	-1.05357
A_51_P325318	Serinc2	NM_172702	ref|Mus musculus serine incorporator 2 (Serinc2), transcript variant 1, mRNA [NM_172702]	0	0.581188	0.627587	-0.139546	0.755275	0.449234
A_51_P325343	Mapk14	NM_011951	ref|Mus musculus mitogen-activated protein kinase 14 (Mapk14), transcript variant 1, mRNA [NM_011951]	0	0.551834	0.694286	0.0407077	0.553912	0.67625
A_51_P325862	Hrasls	NM_013751	ref|Mus musculus HRAS-like suppressor (Hrasls), mRNA [NM_013751]	0	-0.885399	-0.756299	0.137362	-0.792519	-0.610141
A_51_P325914	Jun	NM_010591	ref|Mus musculus Jun oncogene (Jun), mRNA [NM_010591]	0	1.67021	1.81499	0.085764	1.67482	1.75835
A_51_P325941	Kcnj12	NM_010603	ref|Mus musculus potassium inwardly-rectifying channel, subfamily J, member 12 (Kcnj12), mRNA [NM_010603]	0	-0.614284	-0.731263	0.0561357	-0.494992	-0.571427
A_51_P325992	Setd4	NM_145482	ref|Mus musculus SET domain containing 4 (Setd4), mRNA [NM_145482]	0	1.63472	1.66872	-0.00129573	1.60573	1.60552
A_51_P326191	Serpina3g	NM_009251	ref|Mus musculus serine (or cysteine) peptidase inhibitor, clade A, member 3G (Serpina3g), mRNA [NM_009251]	0	-1.08262	-1.18054	-0.0169871	-0.83855	-1.22111
A_51_P326449	6030442H21Rik	AK020062	gb|Mus musculus 13 days embryo male testis cDNA, RIKEN full-length enriched library, clone:6030442H21 product:unclassifiable, full insert sequence. [AK020062]	0	-0.357306	-0.342179	-0.0462764	-0.769341	-0.444648
A_51_P326502	Chek1	NM_007691	ref|Mus musculus checkpoint kinase 1 homolog (S. pombe) (Chek1), mRNA [NM_007691]	0	0.609211	-0.23902	-0.879313	0.952757	0.763607
A_51_P326699	Epha6	U58332	gb|Mus musculus receptor tyrosine kinase mRNA, complete cds. [U58332]	0	-0.381386	-0.468437	0.248803	-0.536724	-0.31061
A_51_P326709	Otud7b	NM_001025613	ref|Mus musculus OTU domain containing 7B (Otud7b), transcript variant 1, mRNA [NM_001025613]	0	1.01153	0.749963	0.321555	1.04944	0.968944
A_51_P326932	Prune2	NM_181348	ref|Mus musculus prune homolog 2 (Drosophila) (Prune2), mRNA [NM_181348]	0	-0.420821	-0.642135	0.140526	-0.420794	-0.477999
A_51_P327016	Pde1a	NM_016744	ref|Mus musculus phosphodiesterase 1A, calmodulin-dependent (Pde1a), transcript variant 2, mRNA [NM_016744]	0	0.937189	2.05314	0.0917081	0.836506	2.22374
A_51_P327121	Was	NM_009515	ref|Mus musculus Wiskott-Aldrich syndrome homolog (human) (Was), mRNA [NM_009515]	0	0.704249	0.967618	0.0795915	0.580422	0.868792
A_51_P327206	Mab21l2	NM_011839	ref|Mus musculus mab-21-like 2 (C. elegans) (Mab21l2), mRNA [NM_011839]	0	-0.652736	-0.639619	-0.029614	-0.612428	-0.831173
A_51_P327285	Extl2	NM_021388	ref|Mus musculus exostoses (multiple)-like 2 (Extl2), transcript variant 1, mRNA [NM_021388]	0	-1.01747	-0.880976	0.072374	-0.970645	-0.73188
A_51_P327869	TC1620752	TC1620752	tc|Q80WU8_MOUSE (Q80WU8) Parathyroid hormone receptor 1, partial (96%) [TC1620752]	0	-0.57823	0.0269272	-4.20237e-05	-0.585558	-0.0744773
A_51_P327874	Pth1r	NM_011199	ref|Mus musculus parathyroid hormone 1 receptor (Pth1r), transcript variant 1, mRNA [NM_011199]	0	-0.465436	0.0208077	0.108464	-0.346614	0.132732
A_51_P327904	Yipf1	NM_145550	ref|Mus musculus Yip1 domain family, member 1 (Yipf1), transcript variant 1, mRNA [NM_145550]	0	-0.25786	-0.0867977	0.0599486	-0.27665	-0.146128
A_51_P327970	Scg2	NM_009129	ref|Mus musculus secretogranin II (Scg2), mRNA [NM_009129]	0	-0.418542	-0.570571	0.201219	-0.338875	-0.658342
A_51_P328039	Tlx3	NM_019916	ref|Mus musculus T-cell leukemia, homeobox 3 (Tlx3), mRNA [NM_019916]	0	-0.450747	-0.508789	0.060607	-0.293328	-0.46113
A_51_P328333	Ccnf	NM_007634	ref|Mus musculus cyclin F (Ccnf), mRNA [NM_007634]	0	0.639255	0.633474	0.0471231	0.35209	0.449328
A_51_P328416	9330179D12Rik	NR_040273	ref|Mus musculus RIKEN cDNA 9330179D12 gene (9330179D12Rik), transcript variant 1, non-coding RNA [NR_040273]	0	0.359947	0.268613	-0.158758	-0.361981	-1.134
A_51_P328439	Zfp423	NM_033327	ref|Mus musculus zinc finger protein 423 (Zfp423), mRNA [NM_033327]	0	-0.673783	-0.536306	-0.104994	-0.726101	-0.392108
A_51_P328537	Eda	NM_010099	ref|Mus musculus ectodysplasin-A (Eda), transcript variant 1, mRNA [NM_010099]	0	-0.365261	-0.399721	0.0343053	-0.730275	-0.468536
A_51_P328613	Fcgr3	M14215	gb|Mouse Fc gamma receptor (IgG 2.4G2 receptor mRNA, complete cds. [M14215]	0	0.908238	1.9457	-0.0426132	0.711304	1.67508
A_51_P328951	Sgip1	ENSMUST00000072481	ens|SH3-domain GRB2-like (endophilin) interacting protein 1 [Source:MGI Symbol;Acc:MGI:1920344] [ENSMUST00000072481]	0	-0.381905	-0.33518	0.112476	-0.297351	-0.277242
A_51_P329291	Cygb	NM_030206	ref|Mus musculus cytoglobin (Cygb), mRNA [NM_030206]	0	-0.442289	-0.461169	0.100138	-0.389749	-0.389563
A_51_P329811	Reg1	NM_009042	ref|Mus musculus regenerating islet-derived 1 (Reg1), mRNA [NM_009042]	0	2.08273	3.78279	0.0854506	2.16392	3.98772
A_51_P329928	Phlda3	NM_013750	ref|Mus musculus pleckstrin homology-like domain, family A, member 3 (Phlda3), mRNA [NM_013750]	0	0.390792	0.730951	-0.0533507	0.296508	0.67549
A_51_P330213	Asf1b	NM_024184	ref|Mus musculus ASF1 anti-silencing function 1 homolog B (S. cerevisiae) (Asf1b), mRNA [NM_024184]	0	0.804147	0.357542	0.157979	0.626414	0.450491
A_51_P330331	Cybb	NM_007807	ref|Mus musculus cytochrome b-245, beta polypeptide (Cybb), mRNA [NM_007807]	0	0.0241422	0.273079	-0.105095	0.504719	0.57884
A_51_P330353	Pabpc6	NM_001163836	ref|Mus musculus poly(A) binding protein, cytoplasmic 6 (Pabpc6), mRNA [NM_001163836]	0	-0.209489	-0.150572	-0.878136	0.591355	0.23591
A_51_P330428	Eif4ebp1	NM_007918	ref|Mus musculus eukaryotic translation initiation factor 4E binding protein 1 (Eif4ebp1), mRNA [NM_007918]	0	1.49468	1.64775	-0.0742691	1.3515	1.47099
A_51_P330717	Spop	NM_025287	ref|Mus musculus speckle-type POZ protein (Spop), mRNA [NM_025287]	0	0.457983	0.424988	-0.13473	0.443132	0.629388
A_51_P330749	Syt2	NM_009307	ref|Mus musculus synaptotagmin II (Syt2), mRNA [NM_009307]	0	-0.520086	-0.599809	0.0980534	-0.722352	-0.622713
A_51_P331279	Arpc1b	NM_023142	ref|Mus musculus actin related protein 2/3 complex, subunit 1B (Arpc1b), mRNA [NM_023142]	0	0.303669	0.276092	-0.0903366	0.366427	0.19872
A_51_P331431	Glt25d2	NM_177756	ref|Mus musculus glycosyltransferase 25 domain containing 2 (Glt25d2), mRNA [NM_177756]	0	-0.305189	-0.576488	-0.0279318	-0.229763	-0.608097
A_51_P331570	Trib3	NM_175093	ref|Mus musculus tribbles homolog 3 (Drosophila) (Trib3), mRNA [NM_175093]	0	0.912223	1.29698	-0.128177	0.852589	1.17497
A_51_P331798	Pip5kl1	NM_198191	ref|Mus musculus phosphatidylinositol-4-phosphate 5-kinase-like 1 (Pip5kl1), mRNA [NM_198191]	0	1.35431	1.20477	0.144044	1.24566	1.06986
A_51_P331831	Hvcn1	NM_001042489	ref|Mus musculus hydrogen voltage-gated channel 1 (Hvcn1), transcript variant 1, mRNA [NM_001042489]	0	0.546838	1.00166	0.17064	0.117674	0.971496
A_51_P332185	Mbd5	AK021136	gb|Mus musculus adult male corpus striatum cDNA, RIKEN full-length enriched library, clone:C030040A15 product:hypothetical protein, full insert sequence. [AK021136]	0	-0.861065	-0.736915	0.111126	-0.591635	-0.617818
A_51_P332269	Snora69	NR_002900	ref|Mus musculus small nucleolar RNA, H/ACA box 69 (Snora69), small nucleolar RNA [NR_002900]	0	0.307239	0.195022	0.122832	0.613549	-0.00928009
A_51_P332652	Pqlc3	NM_172574	ref|Mus musculus PQ loop repeat containing (Pqlc3), transcript variant 1, mRNA [NM_172574]	0	-0.841177	-0.882756	-0.0871094	-0.719839	-0.896952
A_51_P332939	Farp1	NM_134082	ref|Mus musculus FERM, RhoGEF (Arhgef) and pleckstrin domain protein 1 (chondrocyte-derived) (Farp1), mRNA [NM_134082]	0	0.305337	0.264908	-0.0378626	0.21486	0.248644
A_51_P333111	Aox1	NM_009676	ref|Mus musculus aldehyde oxidase 1 (Aox1), mRNA [NM_009676]	0	-0.669365	-0.835682	0.0463046	-0.639274	-0.757948
A_51_P333159	Rpa1	BC019119	gb|Mus musculus replication protein A1, mRNA (cDNA clone MGC:29293 IMAGE:4487586), complete cds. [BC019119]	0	-0.588343	-0.765889	-0.0184713	-0.524011	-0.762124
A_51_P333253	Myo1g	NM_178440	ref|Mus musculus myosin IG (Myo1g), mRNA [NM_178440]	0	0.5403	1.0222	-0.160199	0.0900441	0.750609
A_51_P333274	Gzmb	NM_013542	ref|Mus musculus granzyme B (Gzmb), mRNA [NM_013542]	0	0.190314	0.446071	-0.594978	0.187918	0.10655
A_51_P333549	Reg2	NM_009043	ref|Mus musculus regenerating islet-derived 2 (Reg2), mRNA [NM_009043]	0	0.67702	0.87341	0.13409	0.999178	1.43496
A_51_P333923	Tspan1	NM_133681	ref|Mus musculus tetraspanin 1 (Tspan1), mRNA [NM_133681]	0	-1.0978	-1.14724	-0.147632	-0.695509	-1.06048
A_51_P333929	Col25a1	NM_029838	ref|Mus musculus collagen, type XXV, alpha 1 (Col25a1), transcript variant 1, mRNA [NM_029838]	0	0.201569	-0.0502615	0.358758	-0.216418	-0.0908315
A_51_P334281	Gucy1b2	NM_172810	ref|Mus musculus guanylate cyclase 1, soluble, beta 2 (Gucy1b2), transcript variant 1, mRNA [NM_172810]	0	-0.209764	-0.239858	-0.228111	-1.03402	-0.48769
A_51_P334318	2010110P09Rik	NM_027363	ref|Mus musculus RIKEN cDNA 2010110P09 gene (2010110P09Rik), mRNA [NM_027363]	0	-0.667832	-0.630745	-0.00889453	-0.650586	-0.615595
A_51_P334335	Isl2	NM_027397	ref|Mus musculus insulin related protein 2 (islet 2) (Isl2), mRNA [NM_027397]	0	-1.02952	-1.30048	-0.0568114	-0.925506	-1.26681
A_51_P334444	Agl	NM_001081326	ref|Mus musculus amylo-1,6-glucosidase, 4-alpha-glucanotransferase (Agl), mRNA [NM_001081326]	0	-0.492706	-0.677756	0.0744176	-0.560079	-0.488864
A_51_P334685	Esyt1	NM_011843	ref|Mus musculus extended synaptotagmin-like protein 1 (Esyt1), mRNA [NM_011843]	0	0.521311	0.981373	0.169034	0.558214	0.953073
A_51_P334876	Accn1	NM_007384	ref|Mus musculus amiloride-sensitive cation channel 1, neuronal (degenerin) (Accn1), transcript variant MDEG2, mRNA [NM_007384]	0	-0.505861	-0.863293	-0.123966	-0.332747	-0.79857
A_51_P334979	Apoc2	NM_009695	ref|Mus musculus apolipoprotein C-II (Apoc2), mRNA [NM_009695]	0	0.683384	1.02351	0.151849	0.664902	1.02867
A_51_P335094	Zcchc4	ENSMUST00000113904	ens|zinc finger, CCHC domain containing 4 [Source:MGI Symbol;Acc:MGI:1926046] [ENSMUST00000113904]	0	-0.446655	-0.10597	0.151687	-0.465154	-0.132725
A_51_P335460	Scin	NM_009132	ref|Mus musculus scinderin (Scin), transcript variant 2, mRNA [NM_009132]	0	-1.17022	-1.72902	-0.0988271	-0.885969	-1.36248
A_51_P335729	AK039370	AK039370	gb|Mus musculus adult male spinal cord cDNA, RIKEN full-length enriched library, clone:A330033H09 product:nuclear receptor subfamily 2, group C, member 2, full insert sequence. [AK039370]	0	-0.205635	-0.24693	0.0996975	-0.354457	-0.0902076
A_51_P335758	Chn1	NM_029716	ref|Mus musculus chimerin (chimaerin) 1 (Chn1), transcript variant 2, mRNA [NM_029716]	0	-0.323314	-0.304508	0.0544453	-0.259493	-0.290744
A_51_P335801	Calb1	NM_009788	ref|Mus musculus calbindin 1 (Calb1), mRNA [NM_009788]	0	-0.772026	-1.07168	0.0483282	-0.55923	-0.685634
A_51_P335888	9430087N24Rik	AK020513	gb|Mus musculus 12 days embryo embryonic body between diaphragm region and neck cDNA, RIKEN full-length enriched library, clone:9430087N24 product:unclassifiable, full insert sequence. [AK020513]	0	0.474739	0.5558	0.166264	0.357089	0.978465
A_51_P335969	Des	NM_010043	ref|Mus musculus desmin (Des), mRNA [NM_010043]	0	0.581291	0.68591	0.0892538	1.01171	1.18653
A_51_P336509	Zfpm2	NM_011766	ref|Mus musculus zinc finger protein, multitype 2 (Zfpm2), mRNA [NM_011766]	0	-0.591069	-0.321809	0.118205	-0.746915	-0.29994
A_51_P336599	Kcne3	NM_020574	ref|Mus musculus potassium voltage-gated channel, Isk-related subfamily, gene 3 (Kcne3), transcript variant 2, mRNA [NM_020574]	0	0.119411	0.278601	-0.0476154	0.553562	-0.271052
A_51_P336833	Fabp4	NM_024406	ref|Mus musculus fatty acid binding protein 4, adipocyte (Fabp4), mRNA [NM_024406]	0	0.677336	1.04858	-0.850799	-0.182449	1.24698
A_51_P336910	Lmbrd1	NM_026719	ref|Mus musculus LMBR1 domain containing 1 (Lmbrd1), mRNA [NM_026719]	0	-0.0996026	-0.495099	0.0894323	-0.123638	-0.379037
A_51_P337089	Gins1	NM_027014	ref|Mus musculus GINS complex subunit 1 (Psf1 homolog) (Gins1), transcript variant 1, mRNA [NM_027014]	0	0.657466	0.460136	0.0702916	0.705056	0.482426
A_51_P337125	Inpp5d	NM_010566	ref|Mus musculus inositol polyphosphate-5-phosphatase D (Inpp5d), transcript variant 1, mRNA [NM_010566]	0	0.566644	1.07573	-0.169006	0.270347	0.860624
A_51_P337210	Lrrc4	NM_138682	ref|Mus musculus leucine rich repeat containing 4 (Lrrc4), mRNA [NM_138682]	0	-0.226324	-0.308188	0.104262	-0.35545	-0.124931
A_51_P337230	Galnt14	NM_027864	ref|Mus musculus UDP-N-acetyl-alpha-D-galactosamine:polypeptide N-acetylgalactosaminyltransferase 14 (Galnt14), mRNA [NM_027864]	0	-0.913189	-1.29645	0.0172079	-0.85345	-1.10318
A_51_P337269	Aldob	NM_144903	ref|Mus musculus aldolase B, fructose-bisphosphate (Aldob), mRNA [NM_144903]	0	0.418795	0.61908	0.035374	0.642509	0.871632
A_51_P337290	Rps19	NM_023133	ref|Mus musculus ribosomal protein S19 (Rps19), mRNA [NM_023133]	0	0.163702	0.408911	-0.0779176	0.276092	0.233438
A_51_P337308	Saa3	NM_011315	ref|Mus musculus serum amyloid A 3 (Saa3), mRNA [NM_011315]	0	2.97485	0.737777	-0.127418	2.79881	0.460903
A_51_P338208	Pde1c	NM_011054	ref|Mus musculus phosphodiesterase 1C (Pde1c), transcript variant 1, mRNA [NM_011054]	0	0.772412	1.31356	-0.113413	0.841135	1.23065
A_51_P338563	Slc36a1	NM_153139	ref|Mus musculus solute carrier family 36 (proton/amino acid symporter), member 1 (Slc36a1), mRNA [NM_153139]	0	-0.742502	-0.850159	-0.0632249	-0.662033	-0.839461
A_51_P338705	Kank1	NM_181404	ref|Mus musculus KN motif and ankyrin repeat domains 1 (Kank1), mRNA [NM_181404]	0	-0.186436	-0.383755	0.0273989	-0.370925	-0.322192
A_51_P338746	Prdm1	NM_007548	ref|Mus musculus PR domain containing 1, with ZNF domain (Prdm1), mRNA [NM_007548]	0	0.909573	1.44547	-0.301757	0.744613	1.39787
A_51_P338837	Lrba	NM_030695	ref|Mus musculus LPS-responsive beige-like anchor (Lrba), transcript variant 1, mRNA [NM_030695]	0	-0.114876	-0.155112	-0.0655821	-0.219457	-0.410023
A_51_P338878	P2ry12	NM_027571	ref|Mus musculus purinergic receptor P2Y, G-protein coupled 12 (P2ry12), mRNA [NM_027571]	0	0.331237	0.66646	0.0479913	0.355949	0.526221
A_51_P338924	Ifnar2	NM_010509	ref|Mus musculus interferon (alpha and beta) receptor 2 (Ifnar2), transcript variant 1, mRNA [NM_010509]	0	0.151913	0.345224	-0.130676	0.0828133	0.331864
A_51_P339356	Rnf24	NM_178607	ref|Mus musculus ring finger protein 24 (Rnf24), mRNA [NM_178607]	0	0.239503	0.151326	0.00473149	0.296531	0.187216
A_51_P339524	Fam73a	NM_174868	ref|Mus musculus family with sequence similarity 73, member A (Fam73a), transcript variant 1, mRNA [NM_174868]	0	-0.245229	-0.443965	0.0164701	-0.26377	-0.560675
A_51_P339564	Olfr1378	NM_146910	ref|Mus musculus olfactory receptor 1378 (Olfr1378), mRNA [NM_146910]	0	-0.554534	-0.401276	-1.46284	-0.597079	-0.0293565
A_51_P339744	ENSMUST00000047953	ENSMUST00000047953	ens|RIKEN cDNA 3010003L21 gene [Source:MGI Symbol;Acc:MGI:1924094] [ENSMUST00000047953]	0	1.2949	1.74937	-0.219031	1.36795	1.71464
A_51_P339793	Il1rl1	NM_010743	ref|Mus musculus interleukin 1 receptor-like 1 (Il1rl1), transcript variant 2, mRNA [NM_010743]	0	0.902378	0.0695026	-0.880739	0.849488	0.490627
A_51_P339822	Arhgap4	NM_138630	ref|Mus musculus Rho GTPase activating protein 4 (Arhgap4), transcript variant 1, mRNA [NM_138630]	0	0.465796	0.697851	-0.0153646	0.271788	0.685317
A_51_P339932	Neb	NM_010889	ref|Mus musculus nebulin (Neb), mRNA [NM_010889]	0	-0.426546	-0.206914	-0.734475	0.12482	-0.239762
A_51_P339934	Nefl	NM_010910	ref|Mus musculus neurofilament, light polypeptide (Nefl), mRNA [NM_010910]	0	-0.433877	-0.555685	-0.0324393	-0.576492	-0.666551
A_51_P340038	Sh2d5	NM_001099631	ref|Mus musculus SH2 domain containing 5 (Sh2d5), mRNA [NM_001099631]	0	-0.782269	-0.879756	-0.146071	-0.672445	-0.780534
A_51_P340170	Il20ra	NM_172786	ref|Mus musculus interleukin 20 receptor, alpha (Il20ra), mRNA [NM_172786]	0	0.308993	1.18672	-0.138851	1.6627	1.36192
A_51_P340226	Sh3yl1	NM_013709	ref|Mus musculus Sh3 domain YSC-like 1 (Sh3yl1), mRNA [NM_013709]	0	0.607168	0.630927	-0.0411881	0.72588	0.622777
A_51_P340255	Nbea	NM_030595	ref|Mus musculus neurobeachin (Nbea), mRNA [NM_030595]	0	0.342679	-0.190069	-0.0952842	0.377115	-0.0578464
A_51_P340336	Pcbp3	NM_021568	ref|Mus musculus poly(rC) binding protein 3 (Pcbp3), mRNA [NM_021568]	0	-0.553758	-0.398283	0.125795	-0.336649	-0.368694
A_51_P340699	Rasl11a	NM_026864	ref|Mus musculus RAS-like, family 11, member A (Rasl11a), mRNA [NM_026864]	0	0.941727	1.12847	-0.0476635	1.42857	1.13186
A_51_P340947	1300018J18Rik	NM_027905	ref|Mus musculus RIKEN cDNA 1300018J18 gene (1300018J18Rik), mRNA [NM_027905]	0	-0.30584	-0.271258	0.0452396	-0.172184	-0.281391
A_51_P341010	Ercc8	NM_028042	ref|Mus musculus excision repaiross-complementing rodent repair deficiency, complementation group 8 (Ercc8), mRNA [NM_028042]	0	0.252252	0.173826	-0.0136267	0.394714	0.110704
A_51_P341137	Trerf1	AK035176	gb|Mus musculus 12 days embryo embryonic body between diaphragm region and neck cDNA, RIKEN full-length enriched library, clone:9430096I18 product:similar to ZINC FINGER TRANSCRIPTION FACTOR TREP-132 [Homo sapiens], full insert sequence. [AK035176]	0	-0.374363	-0.277591	0.135087	-0.665419	-0.303997
A_51_P341203	Cyp3a41a	NM_017396	ref|Mus musculus cytochrome P450, family 3, subfamily a, polypeptide 41A (Cyp3a41a), mRNA [NM_017396]	0	0.58785	0.753164	-0.0607415	0.440674	0.935523
A_51_P341498	Ankrd39	AK018681	gb|Mus musculus adult male cecum cDNA, RIKEN full-length enriched library, clone:9130416N05 product:hypothetical Ankyrin repeat profile/Ankyrin-repeat/Ankyrin repeat region circular profile/Yeast DNA-binding domain containing protein, full insert sequence	0	-0.484709	-0.380862	0.0387232	-0.38795	-0.457151
A_51_P341871	Usp32	NM_001029934	ref|Mus musculus ubiquitin specific peptidase 32 (Usp32), mRNA [NM_001029934]	0	-0.176308	-0.450603	0.112545	-0.224808	-0.435378
A_51_P341918	Tsc22d1	NM_009366	ref|Mus musculus TSC22 domain family, member 1 (Tsc22d1), transcript variant 2, mRNA [NM_009366]	0	0.359016	0.589577	0.017928	0.309541	0.480312
A_51_P341926	Caskin1	NM_027937	ref|Mus musculus CASK interacting protein 1 (Caskin1), mRNA [NM_027937]	0	-1.06421	-0.839593	-0.0593148	-0.988171	-1.00056
A_51_P342126	Ttc39a	NM_153392	ref|Mus musculus tetratricopeptide repeat domain 39A (Ttc39a), transcript variant 2, mRNA [NM_153392]	0	-0.663531	-0.839233	0.0270533	-0.647913	-0.781507
A_51_P342276	Palm2	NM_172868	ref|Mus musculus paralemmin 2 (Palm2), mRNA [NM_172868]	0	-0.341518	-0.735189	-0.0100233	-0.232953	-0.70012
A_51_P342652	Cd79b	NM_008339	ref|Mus musculus CD79B antigen (Cd79b), mRNA [NM_008339]	0	0.992404	0.633927	0.0706594	0.730157	0.918601
A_51_P342688	Itk	NM_010583	ref|Mus musculus IL2-inducible T-cell kinase (Itk), mRNA [NM_010583]	0	0.402121	0.228484	0.0561771	0.956583	-0.426768
A_51_P342786	Mlh3	NM_175337	ref|Mus musculus mutL homolog 3 (E coli) (Mlh3), mRNA [NM_175337]	0	0.32051	0.404887	-0.108664	0.303583	0.583357
A_51_P342871	S100a10	NM_009112	ref|Mus musculus S100 calcium binding protein A10 (calpactin) (S100a10), mRNA [NM_009112]	0	0.472391	0.788502	-0.0676254	0.498263	0.784496
A_51_P342897	ENSMUST00000151653	ENSMUST00000151653	ens|HEAT repeat containing 5B [Source:MGI Symbol;Acc:MGI:2444098] [ENSMUST00000151653]	0	-0.54261	-0.704264	0.068821	-0.471661	-1.01253
A_51_P342916	B3galt1	NM_020283	ref|Mus musculus UDP-Gal:betaGlcNAc beta 1,3-galactosyltransferase, polypeptide 1 (B3galt1), mRNA [NM_020283]	0	-0.728051	-0.677468	0.161562	-0.638138	-0.541364
A_51_P343689	Slc14a1	NM_028122	ref|Mus musculus solute carrier family 14 (urea transporter), member 1 (Slc14a1), transcript variant 2, mRNA [NM_028122]	0	0.9235	1.31555	-0.248082	1.00868	1.3737
A_51_P343889	4930471M23Rik	NM_175675	ref|Mus musculus RIKEN cDNA 4930471M23 gene (4930471M23Rik), mRNA [NM_175675]	0	0.611208	0.479671	0.0827364	0.593871	0.399218
A_51_P344103	Rplp0	U89419	gb|Mus musculus strain BALB/c 60S acidic ribosomal protein P0 mRNA, partial cds. [U89419]	0	0.408364	0.411923	0.0573554	0.403279	0.48972
A_51_P344249	Apbb1	NM_009685	ref|Mus musculus amyloid beta (A4) precursor protein-binding, family B, member 1 (Apbb1), transcript variant 2, mRNA [NM_009685]	0	-0.59315	-0.297929	0.0994288	-0.628767	-0.35813
A_51_P344263	Baalc	NM_080640	ref|Mus musculus brain and acute leukemia, cytoplasmic (Baalc), mRNA [NM_080640]	0	0.777446	1.13166	-0.0286082	0.874356	1.15754
A_51_P344461	Prrt2	NM_001102563	ref|Mus musculus proline-rich transmembrane protein 2 (Prrt2), mRNA [NM_001102563]	0	-0.329587	-0.381163	0.12832	-0.0583171	-0.401822
A_51_P344527	Tekt3	AK016718	gb|Mus musculus adult male testis cDNA, RIKEN full-length enriched library, clone:4933407G07 product:similar to CDNA FLJ32828 FIS, CLONE TESTI2003117, WEAKLY SIMILAR TO TEKTIN A1 [Homo sapiens], full insert sequence. [AK016718]	0	0.301358	-0.508376	-1.10489	0.244361	0.201281
A_51_P344566	Plk1	NM_011121	ref|Mus musculus polo-like kinase 1 (Drosophila) (Plk1), mRNA [NM_011121]	0	0.530095	0.289511	-0.147671	0.137983	0.296816
A_51_P344770	Tnrc6b	AK051922	gb|Mus musculus 12 days embryo eyeball cDNA, RIKEN full-length enriched library, clone:D230019K20 product:hypothetical Proline-rich region containing protein, full insert sequence. [AK051922]	0	-0.0450248	-0.103921	0.0892252	-0.29379	0.158591
A_51_P345196	Bbs2	NM_026116	ref|Mus musculus Bardet-Biedl syndrome 2 (human) (Bbs2), mRNA [NM_026116]	0	-0.361058	-0.303306	0.111771	-0.349474	-0.301986
A_51_P345362	Arhgef11	NM_001003912	ref|Mus musculus Rho guanine nucleotide exchange factor (GEF) 11 (Arhgef11), mRNA [NM_001003912]	0	-0.457875	-0.58075	0.00454051	-0.326345	-0.634528
A_51_P345422	Lyn	NM_010747	ref|Mus musculus Yamaguchi sarcoma viral (v-yes-1) oncogene homolog (Lyn), transcript variant 2, mRNA [NM_010747]	0	0.356032	0.727772	-0.00616984	0.208025	0.587424
A_51_P345867	Hsf4	NM_011939	ref|Mus musculus heat shock transcription factor 4 (Hsf4), transcript variant 2, mRNA [NM_011939]	0	-0.368932	-0.398695	-0.000208187	-0.174813	-0.40749
A_51_P346045	Gtf2ird2	NM_053266	ref|Mus musculus GTF2I repeat domain containing 2 (Gtf2ird2), mRNA [NM_053266]	0	-0.347604	-0.251981	0.122808	-0.178917	-0.293589
A_51_P346165	Agpat4	NM_026644	ref|Mus musculus 1-acylglycerol-3-phosphate O-acyltransferase 4 (lysophosphatidic acid acyltransferase, delta) (Agpat4), mRNA [NM_026644]	0	0.111116	0.0720486	-0.137073	0.29603	-0.0115407
A_51_P346445	Hspb7	NM_013868	ref|Mus musculus heat shock protein family, member 7 (cardiovascular) (Hspb7), mRNA [NM_013868]	0	0.505073	0.173065	-0.554433	0.924454	0.133842
A_51_P346453	Noc4l	NM_153570	ref|Mus musculus nucleolar complex associated 4 homolog (S. cerevisiae) (Noc4l), mRNA [NM_153570]	0	0.358585	0.315401	0.1071	0.524876	0.418518
A_51_P346472	A_51_P346472	A_51_P346472	Unknown	0	-0.25762	-0.18693	0.175456	-0.260577	-0.180861
A_51_P346516	Ptp4a2	NM_008974	ref|Mus musculus protein tyrosine phosphatase 4a2 (Ptp4a2), transcript variant 1, mRNA [NM_008974]	0	0.0315861	0.239139	-0.10123	0.0878586	0.310117
A_51_P346815	Arxes1	NM_029541	ref|Mus musculus adipocyte-related X-chromosome expressed sequence 1 (Arxes1), mRNA [NM_029541]	0	-0.27129	-0.523804	0.0583372	-0.0484383	-0.57846
A_51_P346871	Ift20	NM_018854	ref|Mus musculus intraflagellar transport 20 homolog (Chlamydomonas) (Ift20), mRNA [NM_018854]	0	-0.262302	-0.0481588	0.0156584	-0.25563	-0.0834949
A_51_P346938	Lrg1	NM_029796	ref|Mus musculus leucine-rich alpha-2-glycoprotein 1 (Lrg1), mRNA [NM_029796]	0	1.57253	1.07453	-0.295006	1.21681	0.203462
A_51_P347054	Actl6b	NM_031404	ref|Mus musculus actin-like 6B (Actl6b), mRNA [NM_031404]	0	-0.454213	-0.198211	0.0988895	-0.208833	-0.3395
A_51_P347154	Adam18	NM_010084	ref|Mus musculus a disintegrin and metallopeptidase domain 18 (Adam18), mRNA [NM_010084]	0	0.252097	1.02781	0.0515531	0.772202	1.50469
A_51_P347673	Kcnj9	AK007011	gb|Mus musculus adult male testis cDNA, RIKEN full-length enriched library, clone:1700085N21 product:unclassifiable, full insert sequence. [AK007011]	0	-0.732657	-0.650487	0.117986	-0.489536	-0.493955
A_51_P347862	Actn1	NM_134156	ref|Mus musculus actinin, alpha 1 (Actn1), mRNA [NM_134156]	0	-0.376137	-0.465099	-0.0371559	-0.185645	-0.658163
A_51_P347945	Olfr1451	NM_146705	ref|Mus musculus olfactory receptor 1451 (Olfr1451), mRNA [NM_146705]	0	-0.549802	0.148416	0.663657	0.0683958	-0.61673
A_51_P347961	Npc2	NM_023409	ref|Mus musculus Niemann Pick type C2 (Npc2), mRNA [NM_023409]	0	-0.0415864	0.355709	-0.00388203	-0.0295186	0.282176
A_51_P348280	Il17ra	NM_008359	ref|Mus musculus interleukin 17 receptor A (Il17ra), mRNA [NM_008359]	0	0.978296	1.40118	-0.156377	1.01885	1.10977
A_51_P348397	Hexim1	NM_138753	ref|Mus musculus hexamethylene bis-acetamide inducible 1 (Hexim1), mRNA [NM_138753]	0	-0.466437	-0.325038	-0.0601257	-0.449515	-0.368692
A_51_P348857	Pou6f1	NM_010127	ref|Mus musculus POU domain, class 6, transcription factor 1 (Pou6f1), mRNA [NM_010127]	0	-0.20712	-0.248283	0.0261944	-0.213269	-0.295865
A_51_P349015	Pacrg	NM_027032	ref|Mus musculus PARK2 co-regulated (Pacrg), mRNA [NM_027032]	0	-0.261636	-0.287321	0.100876	-0.143109	-0.265774
A_51_P349341	Npc1	NM_008720	ref|Mus musculus Niemann Pick type C1 (Npc1), mRNA [NM_008720]	0	-0.0952509	-0.359592	0.0641288	-0.0951224	-0.283671
A_51_P349546	Cd109	NM_153098	ref|Mus musculus CD109 antigen (Cd109), mRNA [NM_153098]	0	0.930532	1.35871	-0.152003	0.860364	1.10998
A_51_P349652	Lao1	NM_133892	ref|Mus musculus L-amino acid oxidase 1 (Lao1), mRNA [NM_133892]	0	0.49723	-0.518597	-0.965387	0.855578	-0.782858
A_51_P349673	Rab37	NM_021411	ref|Mus musculus RAB37, member of RAS oncogene family (Rab37), transcript variant 1, mRNA [NM_021411]	0	-0.809604	-1.27275	-0.0185052	-0.740229	-1.08812
A_51_P349691	Ano10	NM_133979	ref|Mus musculus anoctamin 10 (Ano10), mRNA [NM_133979]	0	0.25136	0.327502	0.024528	0.27886	0.343831
A_51_P349727	Slc25a45	NM_134154	ref|Mus musculus solute carrier family 25, member 45 (Slc25a45), mRNA [NM_134154]	0	0.328638	0.739667	0.0117553	0.335987	0.619983
A_51_P349772	Tceal3	NM_001029978	ref|Mus musculus transcription elongation factor A (SII)-like 3 (Tceal3), mRNA [NM_001029978]	0	-0.712428	-0.65334	-0.000469978	-0.613121	-0.467704
A_51_P349825	1700021F05Rik	NM_026411	ref|Mus musculus RIKEN cDNA 1700021F05 gene (1700021F05Rik), mRNA [NM_026411]	0	-0.355231	-0.261154	-0.0477654	-0.310983	-0.238984
A_51_P349878	Txndc17	NM_026559	ref|Mus musculus thioredoxin domain containing 17 (Txndc17), mRNA [NM_026559]	0	0.311748	0.377601	-0.0109394	0.31539	0.421768
A_51_P350048	Gstt2	NM_010361	ref|Mus musculus glutathione S-transferase, theta 2 (Gstt2), mRNA [NM_010361]	0	0.168729	-0.0527688	-0.117131	0.14096	-0.00727782
A_51_P350073	Ndel1	NM_023668	ref|Mus musculus nuclear distribution gene E-like homolog 1 (A. nidulans) (Ndel1), mRNA [NM_023668]	0	0.616431	0.413916	0.0148499	0.692365	0.596108
A_51_P350172	A_51_P350172	A_51_P350172	Unknown	0	0.0822646	0.414817	-0.0126276	-0.00340991	0.376467
A_51_P350214	Amz2	NM_025275	ref|Mus musculus archaelysin family metallopeptidase 2 (Amz2), transcript variant 1, mRNA [NM_025275]	0	-0.418209	-0.196876	6.18491e-05	-0.42199	-0.180671
A_51_P350562	Lztfl1	ENSMUST00000165754	ens|leucine zipper transcription factor-like 1 [Source:MGI Symbol;Acc:MGI:1934860] [ENSMUST00000165754]	0	-0.813272	-0.623233	-0.0469369	-0.735678	-0.874168
A_51_P350748	Zcchc18	NM_001035510	ref|Mus musculus zinc finger, CCHC domain containing 18 (Zcchc18), transcript variant 1, mRNA [NM_001035510]	0	-0.286882	-0.320336	0.136228	-0.192493	-0.229668
A_51_P351273	Tcea3	NM_011542	ref|Mus musculus transcription elongation factor A (SII), 3 (Tcea3), mRNA [NM_011542]	0	-0.435983	-0.0962954	0.0564111	-0.544653	-0.191619
A_51_P351363	Tyms-ps	NR_000040	ref|Mus musculus thymidylate synthase, pseudogene (Tyms-ps), non-coding RNA [NR_000040]	0	0.806505	0.187059	-0.229966	0.601084	-0.00353228
A_51_P351467	Lipk	NM_172837	ref|Mus musculus lipase, family member K (Lipk), transcript variant 2, mRNA [NM_172837]	0	0.477174	0.951391	-0.39718	0.733938	1.06106
A_51_P351860	C1qb	NM_009777	ref|Mus musculus complement component 1, q subcomponent, beta polypeptide (C1qb), mRNA [NM_009777]	0	0.958751	2.13152	0.0636392	0.758694	1.87621
A_51_P351923	A030009H04Rik	NR_027827	ref|Mus musculus RIKEN cDNA A030009H04 gene (A030009H04Rik), non-coding RNA [NR_027827]	0	-0.579493	-0.214158	0.160978	-0.29988	-0.160926
A_51_P351948	AK046358	AK046358	gb|Mus musculus adult male corpora quadrigemina cDNA, RIKEN full-length enriched library, clone:B230374P19 product:unclassifiable, full insert sequence. [AK046358]	0	-0.235323	-0.17163	0.160186	-0.244051	-0.0417822
A_51_P352216	Zfp365	NM_178679	ref|Mus musculus zinc finger protein 365 (Zfp365), mRNA [NM_178679]	0	-0.927965	-0.659491	0.0657041	-0.953439	-0.754819
A_51_P352245	Sema6a	NM_018744	ref|Mus musculus sema domain, transmembrane domain (TM), and cytoplasmic domain, (semaphorin) 6A (Sema6a), mRNA [NM_018744]	0	2.96157	3.18524	-0.0432949	2.95296	3.22138
A_51_P352283	Cyb561d1	NM_001081320	ref|Mus musculus cytochrome b-561 domain containing 1 (Cyb561d1), transcript variant 1, mRNA [NM_001081320]	0	0.321441	0.340629	-0.0865879	0.232783	0.31954
A_51_P352296	Sfrp1	NM_013834	ref|Mus musculus secreted frizzled-related protein 1 (Sfrp1), mRNA [NM_013834]	0	0.534975	0.67577	-0.0534829	0.567832	0.64313
A_51_P352452	Dbx2	NM_207533	ref|Mus musculus developing brain homeobox 2 (Dbx2), mRNA [NM_207533]	0	0.60859	0.785741	-0.169371	0.695662	0.865539
A_51_P352594	St5	NM_001001326	ref|Mus musculus suppression of tumorigenicity 5 (St5), transcript variant 1, mRNA [NM_001001326]	0	0.107112	0.0235136	0.200932	-0.183757	0.125858
A_51_P352875	Lcp2	NM_010696	ref|Mus musculus lymphocyte cytosolic protein 2 (Lcp2), mRNA [NM_010696]	0	-0.667866	-0.13323	0.0215397	-0.554309	-0.0966924
A_51_P352968	Marcks	NM_008538	ref|Mus musculus myristoylated alanine rich protein kinase C substrate (Marcks), mRNA [NM_008538]	0	0.665191	0.986251	-0.0774047	0.544663	0.935711
A_51_P353221	Thbs4	NM_011582	ref|Mus musculus thrombospondin 4 (Thbs4), mRNA [NM_011582]	0	-0.954133	-0.465817	0.136502	-1.03197	-0.780407
A_51_P353252	Mal2	NM_178920	ref|Mus musculus mal, T-cell differentiation protein 2 (Mal2), mRNA [NM_178920]	0	-1.02787	-1.32445	-0.154682	-0.840045	-1.29717
A_51_P353452	AK037592	AK037592	gb|Mus musculus 16 days neonate thymus cDNA, RIKEN full-length enriched library, clone:A130028M21 product:unclassifiable, full insert sequence. [AK037592]	0	-0.882934	-0.337844	-1.68773	-0.0031074	-0.535383
A_51_P353502	Sharpin	NM_025340	ref|Mus musculus SHANK-associated RH domain interacting protein (Sharpin), mRNA [NM_025340]	0	-0.210853	-0.285097	-0.0272438	-0.170483	-0.288982
A_51_P353543	Magee2	NM_053206	ref|Mus musculus melanoma antigen, family E, 2 (Magee2), mRNA [NM_053206]	0	-0.501556	-0.500843	0.142485	-0.525042	-0.202361
A_51_P353856	Ubac2	NM_026861	ref|Mus musculus ubiquitin associated domain containing 2 (Ubac2), mRNA [NM_026861]	0	-0.239311	-0.286712	-0.0202239	-0.165209	-0.402298
A_51_P354038	Tmc6	NM_145439	ref|Mus musculus transmembrane channel-like gene family 6 (Tmc6), transcript variant 1, mRNA [NM_145439]	0	-0.0693027	-0.347902	0.048893	-0.107333	-0.258457
A_51_P354526	2010011I20Rik	NM_025912	ref|Mus musculus RIKEN cDNA 2010011I20 gene (2010011I20Rik), mRNA [NM_025912]	0	1.23869	1.40205	0.196294	1.33633	1.1291
A_51_P354683	Ift172	AK016104	gb|Mus musculus adult male testis cDNA, RIKEN full-length enriched library, clone:4930553F24 product:hypothetical protein, full insert sequence. [AK016104]	0	-0.525671	-0.624798	-0.0563583	-0.504454	-0.541717
A_51_P354766	Eps15l1	NM_007944	ref|Mus musculus epidermal growth factor receptor pathway substrate 15-like 1 (Eps15l1), transcript variant 1, mRNA [NM_007944]	0	-0.240482	-0.309184	0.0925693	-0.213276	-0.27832
A_51_P354792	Ltc4s	NM_008521	ref|Mus musculus leukotriene C4 synthase (Ltc4s), mRNA [NM_008521]	0	0.684662	2.34889	-0.283809	0.232111	1.99889
A_51_P354913	Fndc5	NM_027402	ref|Mus musculus fibronectin type III domain containing 5 (Fndc5), mRNA [NM_027402]	0	-1.36946	-1.14148	-0.0511746	-1.274	-1.10191
A_51_P355172	Gm7008	AK004585	gb|Mus musculus adult male lung cDNA, RIKEN full-length enriched library, clone:1200003N10 product:hypothetical protein, full insert sequence. [AK004585]	0	-0.188857	-0.406439	0.106584	-0.162712	-0.337063
A_51_P355472	Prr13	NM_025385	ref|Mus musculus proline rich 13 (Prr13), transcript variant 1, mRNA [NM_025385]	0	0.666695	0.508524	-0.0703714	0.661971	0.537887
A_51_P355906	Kit	Y00864	gb|Mouse c-kit mRNA. [Y00864]	0	-0.402367	-0.301561	0.276799	-0.317886	-0.189118
A_51_P356023	Rpl12	NM_009076	ref|Mus musculus ribosomal protein L12 (Rpl12), mRNA [NM_009076]	0	0.282197	0.332329	-0.00700954	0.401589	0.358204
A_51_P356055	Grp	NM_175012	ref|Mus musculus gastrin releasing peptide (Grp), mRNA [NM_175012]	0	4.49623	4.77602	0.0583725	4.50627	4.85338
A_51_P356172	AK052576	AK052576	gb|Mus musculus 13 days embryo stomach cDNA, RIKEN full-length enriched library, clone:D530033B13 product:unclassifiable, full insert sequence. [AK052576]	0	-0.438572	-0.00163464	-0.0331753	-1.26463	-0.0208257
A_51_P356335	Arhgap24	AK002660	gb|Mus musculus adult male kidney cDNA, RIKEN full-length enriched library, clone:0610025G21 product:hypothetical protein, full insert sequence. [AK002660]	0	-0.840163	-1.1144	-0.0380478	-0.695303	-0.719669
A_51_P356355	Cds2	AK017654	gb|Mus musculus 8 days embryo whole body cDNA, RIKEN full-length enriched library, clone:5730450N06 product:unclassifiable, full insert sequence. [AK017654]	0	-0.434518	-0.76106	0.0689816	-0.428575	-0.698624
A_51_P356525	D030016E14Rik	NM_177240	ref|Mus musculus RIKEN cDNA D030016E14 gene (D030016E14Rik), mRNA [NM_177240]	0	-0.168296	-0.340081	0.137027	-0.156884	-0.311075
A_51_P356536	9230110I02Rik	AK020330	gb|Mus musculus adult male epididymis cDNA, RIKEN full-length enriched library, clone:9230110I02 product:unclassifiable, full insert sequence. [AK020330]	0	-0.401922	-0.263974	0.323277	-0.614438	0.124283
A_51_P356642	Krt19	NM_008471	ref|Mus musculus keratin 19 (Krt19), mRNA [NM_008471]	0	0.352497	1.66351	0.200593	-0.0701073	1.25131
A_51_P356871	NAP057003-1	NAP057003-1	Unknown	0	0.420936	0.813268	-0.0511225	0.37007	0.800229
A_51_P356967	Lgi3	NM_145219	ref|Mus musculus leucine-rich repeat LGI family, member 3 (Lgi3), mRNA [NM_145219]	0	-1.12691	-1.14743	0.194045	-1.19183	-1.03655
A_51_P357341	Clic1	NM_033444	ref|Mus musculus chloride intracellular channel 1 (Clic1), mRNA [NM_033444]	0	0.746707	0.710213	-0.0600197	0.863374	0.748576
A_51_P357459	Ndufc2	NM_024220	ref|Mus musculus NADH dehydrogenase (ubiquinone) 1, subcomplex unknown, 2 (Ndufc2), nuclear gene encoding mitochondrial protein, mRNA [NM_024220]	0	-0.309181	-0.381568	0.0083818	-0.227246	-0.322222
A_51_P357474	Atp6v1a	NM_007508	ref|Mus musculus ATPase, H+ transporting, lysosomal V1 subunit A (Atp6v1a), mRNA [NM_007508]	0	-0.164894	-0.244421	0.171134	-0.173968	-0.293158
A_51_P357606	Phyhd1	NM_172267	ref|Mus musculus phytanoyl-CoA dioxygenase domain containing 1 (Phyhd1), transcript variant 1, mRNA [NM_172267]	0	0.286483	0.980643	-0.0451744	0.141895	0.866757
A_51_P357735	Inhbe	NM_008382	ref|Mus musculus inhibin beta E (Inhbe), mRNA [NM_008382]	0	0.0674484	0.0160815	-0.392953	0.138758	-0.128438
A_51_P357980	Gprin1	NM_012014	ref|Mus musculus G protein-regulated inducer of neurite outgrowth 1 (Gprin1), mRNA [NM_012014]	0	0.630394	0.82428	-0.0788325	0.690574	0.830622
A_51_P358012	Serpina3m	NM_009253	ref|Mus musculus serine (or cysteine) peptidase inhibitor, clade A, member 3M (Serpina3m), mRNA [NM_009253]	0	-0.150576	-0.491006	0.105983	0.0839641	-0.45215
A_51_P358066	Mkl2	NM_153588	ref|Mus musculus MKL/myocardin-like 2 (Mkl2), transcript variant 1, mRNA [NM_153588]	0	0.23031	0.0681452	0.0563931	0.575418	0.399964
A_51_P358152	Sepn1	NM_029100	ref|Mus musculus selenoprotein N, 1 (Sepn1), mRNA [NM_029100]	0	0.842859	0.679742	-0.0607325	0.733548	0.537361
A_51_P358243	2610029I01Rik	NM_029840	ref|Mus musculus RIKEN cDNA 2610029I01 gene (2610029I01Rik), mRNA [NM_029840]	0	-0.430192	-0.379387	0.0552515	-0.366994	-0.306354
A_51_P358316	Chga	NM_007693	ref|Mus musculus chromogranin A (Chga), mRNA [NM_007693]	0	-0.694551	-0.763275	-0.0173568	-0.73184	-0.655174
A_51_P358397	Agbl3	ENSMUST00000115014	ens|ATP/GTP binding protein-like 3 [Source:MGI Symbol;Acc:MGI:1923473] [ENSMUST00000115014]	0	-0.279578	-0.356926	0.0698044	-0.263282	-0.349913
A_51_P358683	Gpr183	NM_183031	ref|Mus musculus G protein-coupled receptor 183 (Gpr183), mRNA [NM_183031]	0	0.282131	1.25861	0.0351435	0.286514	1.14375
A_51_P358714	AK031433	AK031433	gb|Mus musculus 13 days embryo male testis cDNA, RIKEN full-length enriched library, clone:6030431D13 product:unclassifiable, full insert sequence. [AK031433]	0	-1.00125	-0.333126	0.0953068	-0.614433	-0.279958
A_51_P358722	Lancl3	NM_173414	ref|Mus musculus LanC lantibiotic synthetase component C-like 3 (bacterial) (Lancl3), mRNA [NM_173414]	0	-0.963476	-0.994626	0.170916	-0.975094	-0.733157
A_51_P358894	Ttc9b	NM_028417	ref|Mus musculus tetratricopeptide repeat domain 9B (Ttc9b), mRNA [NM_028417]	0	-0.427354	-0.407309	0.000691783	-0.218789	-0.374161
A_51_P359046	Slurp1	NM_020519	ref|Mus musculus secreted Ly6/Plaur domain containing 1 (Slurp1), mRNA [NM_020519]	0	1.58683	2.23043	-0.0999883	1.38021	2.30778
A_51_P359173	Syt7	NM_173068	ref|Mus musculus synaptotagmin VII (Syt7), transcript variant 3, mRNA [NM_173068]	0	-0.919711	-0.83678	-0.0273927	-0.961666	-0.935075
A_51_P359259	Spag9	NM_027569	ref|Mus musculus sperm associated antigen 9 (Spag9), transcript variant 1, mRNA [NM_027569]	0	-0.0873495	-0.27232	0.0237971	-0.189182	-0.31822
A_51_P359374	Mrps6	NM_080456	ref|Mus musculus mitochondrial ribosomal protein S6 (Mrps6), nuclear gene encoding mitochondrial protein, mRNA [NM_080456]	0	-0.337764	-0.331354	-0.124105	-0.289329	-0.431864
A_51_P359432	Gm19939	XM_003085225	ref|PREDICTED: Mus musculus hypothetical protein LOC100503876 (LOC100503876), mRNA [XM_003085225]	0	-0.072631	-0.154071	0.131611	-0.958844	-1.24424
A_51_P359462	Hist2h3c1	NM_178216	ref|Mus musculus histone cluster 2, H3c1 (Hist2h3c1), mRNA [NM_178216]	0	0.719254	0.786583	0.0690044	0.701784	0.840257
A_51_P359473	Zfp955b	NM_001142957	ref|Mus musculus zinc finger protein 955B (Zfp955b), mRNA [NM_001142957]	0	-0.308111	-0.235817	0.155223	-0.354769	-0.119976
A_51_P359549	Fem1c	NM_173423	ref|Mus musculus fem-1 homolog c (C.elegans) (Fem1c), mRNA [NM_173423]	0	0.51668	0.449643	-0.0247677	0.511138	0.461654
A_51_P359636	Lgals3bp	NM_011150	ref|Mus musculus lectin, galactoside-binding, soluble, 3 binding protein (Lgals3bp), mRNA [NM_011150]	0	-0.527801	-0.307549	0.0263299	-0.502794	-0.41175
A_51_P359862	Rpl7a	NM_013721	ref|Mus musculus ribosomal protein L7A (Rpl7a), mRNA [NM_013721]	0	0.22763	0.393193	0.035961	0.305017	0.37919
A_51_P359891	Siglec1	NM_011426	ref|Mus musculus sialic acid binding Ig-like lectin 1, sialoadhesin (Siglec1), mRNA [NM_011426]	0	0.345744	1.38015	0.0862157	-0.17337	1.02077
A_51_P360421	AK047717	AK047717	gb|Mus musculus adult male corpus striatum cDNA, RIKEN full-length enriched library, clone:C030017B10 product:unclassifiable, full insert sequence. [AK047717]	0	0.674632	-0.754537	0.608997	-0.890551	-0.356489
A_51_P360492	Mcm6	NM_008567	ref|Mus musculus minichromosome maintenance deficient 6 (MIS5 homolog, S. pombe) (S. cerevisiae) (Mcm6), mRNA [NM_008567]	0	1.0519	0.788032	0.0332099	1.01554	0.800397
A_51_P361022	Cdc20	NM_023223	ref|Mus musculus cell division cycle 20 homolog (S. cerevisiae) (Cdc20), mRNA [NM_023223]	0	0.68988	0.497926	-0.101776	0.343552	0.620569
A_51_P361049	1110018J18Rik	NM_025370	ref|Mus musculus RIKEN cDNA 1110018J18 gene (1110018J18Rik), mRNA [NM_025370]	0	0.301684	0.111757	-0.0861456	0.433828	0.242539
A_51_P361099	Adss	NM_007422	ref|Mus musculus adenylosuccinate synthetase, non muscle (Adss), mRNA [NM_007422]	0	0.161221	0.0270697	-0.0737031	0.224358	0.124151
A_51_P361120	Dus2l	NM_025518	ref|Mus musculus dihydrouridine synthase 2-like (SMM1, S. cerevisiae) (Dus2l), mRNA [NM_025518]	0	0.612371	0.626453	0.0298527	0.520379	0.60945
A_51_P361150	Pcp4l1	NM_025557	ref|Mus musculus Purkinje cell protein 4-like 1 (Pcp4l1), mRNA [NM_025557]	0	-0.338528	-0.474727	-0.013254	-0.406773	-0.461054
A_51_P361286	Agpat5	NM_026792	ref|Mus musculus 1-acylglycerol-3-phosphate O-acyltransferase 5 (lysophosphatidic acid acyltransferase, epsilon) (Agpat5), mRNA [NM_026792]	0	-0.292979	-0.342367	0.0103256	-0.322647	-0.358839
A_51_P361620	ENSMUST00000051089	ENSMUST00000051089	ens|histone cluster 2, H2bb [Source:MGI Symbol;Acc:MGI:2448413] [ENSMUST00000051089]	0	0.379238	1.13787	-0.108041	0.658868	1.51024
A_51_P361650	Saa1	NM_009117	ref|Mus musculus serum amyloid A 1 (Saa1), mRNA [NM_009117]	0	3.76067	1.52275	-0.0900705	3.67637	1.47104
A_51_P362029	Cd48	NM_007649	ref|Mus musculus CD48 antigen (Cd48), mRNA [NM_007649]	0	0.317542	1.12046	-0.149583	0.0996759	1.0314
A_51_P362089	Lrrc3b	NM_146052	ref|Mus musculus leucine rich repeat containing 3B (Lrrc3b), mRNA [NM_146052]	0	-0.366675	-0.453431	-0.0221351	-0.217109	-0.399887
A_51_P362278	Rps2	NM_008503	ref|Mus musculus ribosomal protein S2 (Rps2), mRNA [NM_008503]	0	0.226298	0.17436	-0.110791	0.281899	0.194292
A_51_P362373	Gprasp2	NM_001163015	ref|Mus musculus G protein-coupled receptor associated sorting protein 2 (Gprasp2), transcript variant 1, mRNA [NM_001163015]	0	-1.04466	-1.24107	0.137626	-0.979226	-1.06984
A_51_P362429	Myh11	NM_013607	ref|Mus musculus myosin, heavy polypeptide 11, smooth muscle (Myh11), transcript variant 1, mRNA [NM_013607]	0	0.226912	0.310309	-0.213843	0.437702	0.86555
A_51_P362638	Trf	NM_133977	ref|Mus musculus transferrin (Trf), mRNA [NM_133977]	0	0.633584	1.26823	-0.148223	0.261461	0.956622
A_51_P362671	Gm17456	XR_105029	ref|PREDICTED: Mus musculus hypothetical LOC100504345 (LOC100504345), partial miscRNA [XR_105029]	0	-1.7453	-1.49066	-0.0327182	-1.93073	-1.37937
A_51_P362969	Arfgap3	NM_025445	ref|Mus musculus ADP-ribosylation factor GTPase activating protein 3 (Arfgap3), mRNA [NM_025445]	0	-0.286117	-0.33427	0.173217	-0.27534	-0.421987
A_51_P363090	Ift80	NM_026641	ref|Mus musculus intraflagellar transport 80 homolog (Chlamydomonas) (Ift80), mRNA [NM_026641]	0	-0.448579	-0.624277	0.0825397	-0.391203	-0.567879
A_51_P363187	Cxcl1	NM_008176	ref|Mus musculus chemokine (C-X-C motif) ligand 1 (Cxcl1), mRNA [NM_008176]	0	1.19039	0.841984	-0.0973298	1.192	0.828901
A_51_P363338	Prkd1	NM_008858	ref|Mus musculus protein kinase D1 (Prkd1), mRNA [NM_008858]	0	-0.436292	-0.668235	0.00692395	-0.283773	-0.626008
A_51_P363396	Klc2	NM_008451	ref|Mus musculus kinesin light chain 2 (Klc2), transcript variant 1, mRNA [NM_008451]	0	-0.18724	-0.22778	0.0973792	-0.250107	-0.230837
A_51_P363461	4833414E09Rik	AK014695	gb|Mus musculus 0 day neonate head cDNA, RIKEN full-length enriched library, clone:4833414E09 product:unclassifiable, full insert sequence. [AK014695]	0	-0.470818	-0.20009	0.183197	-0.658575	0.0931384
A_51_P363525	Fbrsl1	NM_028596	ref|Mus musculus fibrosin-like 1 (Fbrsl1), transcript variant 2, mRNA [NM_028596]	0	0.16192	0.233741	0.0854804	0.169678	0.377371
A_51_P363556	Abi2	NM_198127	ref|Mus musculus abl-interactor 2 (Abi2), transcript variant 3, mRNA [NM_198127]	0	-0.412472	-0.371451	0.0632126	-0.361384	-0.303651
A_51_P363588	Polk	NM_012048	ref|Mus musculus polymerase (DNA directed), kappa (Polk), mRNA [NM_012048]	0	-0.382819	-0.292565	-0.0133086	-0.405817	-0.371006
A_51_P363749	Irf6	NM_016851	ref|Mus musculus interferon regulatory factor 6 (Irf6), mRNA [NM_016851]	0	-0.52201	-0.95174	0.03498	-0.459331	-1.02083
A_51_P363947	Cdkn1a	NM_007669	ref|Mus musculus cyclin-dependent kinase inhibitor 1A (P21) (Cdkn1a), transcript variant 1, mRNA [NM_007669]	0	2.10611	2.21289	-0.0226469	1.93692	2.22449
A_51_P364328	Rnf167	AK075579	gb|Mus musculus adult male kidney cDNA, RIKEN full-length enriched library, clone:0610010G05 product:hypothetical Protease associated (PA) domain containing protein, full insert sequence. [AK075579]	0	-0.102724	-0.131865	0.0584501	-0.218033	-0.44916
A_51_P365008	Tns1	NM_027884	ref|Mus musculus tensin 1 (Tns1), mRNA [NM_027884]	0	-0.24693	-0.629594	0.0187009	-0.456044	-0.532118
A_51_P365019	Gclc	NM_010295	ref|Mus musculus glutamate-cysteine ligase, catalytic subunit (Gclc), mRNA [NM_010295]	0	-0.457021	-0.673859	0.0793037	-0.40642	-0.538746
A_51_P365152	Hs3st1	NM_010474	ref|Mus musculus heparan sulfate (glucosamine) 3-O-sulfotransferase 1 (Hs3st1), mRNA [NM_010474]	0	-0.985463	-1.15441	-0.0456834	-0.98075	-1.37917
A_51_P365189	Il13ra1	NM_133990	ref|Mus musculus interleukin 13 receptor, alpha 1 (Il13ra1), mRNA [NM_133990]	0	1.32292	1.75985	-0.126236	1.45154	1.66685
A_51_P365694	Rala	NM_019491	ref|Mus musculus v-ral simian leukemia viral oncogene homolog A (ras related) (Rala), mRNA [NM_019491]	0	0.514225	0.154195	-0.0402947	0.357138	0.260794
A_51_P365980	2310022B05Rik	NM_175149	ref|Mus musculus RIKEN cDNA 2310022B05 gene (2310022B05Rik), mRNA [NM_175149]	0	-0.416197	-0.599216	-0.142434	-0.554372	-0.651649
A_51_P366061	Fscn1	NM_007984	ref|Mus musculus fascin homolog 1, actin bundling protein (Strongylocentrotus purpuratus) (Fscn1), mRNA [NM_007984]	0	1.25008	1.12033	0.00429327	0.894781	1.03346
A_51_P366207	Nap1l2	NM_008671	ref|Mus musculus nucleosome assembly protein 1-like 2 (Nap1l2), mRNA [NM_008671]	0	-0.417815	-0.53127	0.0109659	-0.363777	-0.509841
A_51_P366513	Papss2	NM_011864	ref|Mus musculus 3'-phosphoadenosine 5'-phosphosulfate synthase 2 (Papss2), transcript variant 1, mRNA [NM_011864]	0	0.270737	0.0897833	0.46008	-0.527377	0.397938
A_51_P366811	Apod	NM_007470	ref|Mus musculus apolipoprotein D (Apod), mRNA [NM_007470]	0	0.422916	1.09738	0.0212034	0.194548	0.832158
A_51_P366931	Prc1	AK088576	gb|Mus musculus 2 days neonate thymus thymic cells cDNA, RIKEN full-length enriched library, clone:E430020K16 product:protein regulator of cytokinesis 1, full insert sequence. [AK088576]	0	2.34598	2.56661	-0.116048	2.23842	2.57037
A_51_P367060	Ifrd1	NM_013562	ref|Mus musculus interferon-related developmental regulator 1 (Ifrd1), mRNA [NM_013562]	0	1.18833	1.18216	-0.0463113	1.05736	1.10462
A_51_P367081	Cdk14	NM_011074	ref|Mus musculus cyclin-dependent kinase 14 (Cdk14), mRNA [NM_011074]	0	-0.57631	-0.681834	0.0780532	-0.545398	-0.508483
A_51_P367100	Itih3	NM_008407	ref|Mus musculus inter-alpha trypsin inhibitor, heavy chain 3 (Itih3), mRNA [NM_008407]	0	0.567341	0.282731	0.121269	0.528962	0.261074
A_51_P367298	Sept8	ENSMUST00000121334	ens|septin 8 [Source:MGI Symbol;Acc:MGI:894310] [ENSMUST00000121334]	0	-0.285357	-0.186268	0.0438902	-0.259752	-0.0965175
A_51_P367423	Cldnd2	NM_028849	ref|Mus musculus claudin domain containing 2 (Cldnd2), mRNA [NM_028849]	0	0.43522	0.364462	-0.133313	0.311783	0.637871
A_51_P367434	Tmed5	NM_028876	ref|Mus musculus transmembrane emp24 protein transport domain containing 5 (Tmed5), mRNA [NM_028876]	0	0.583105	0.221675	0.016276	0.687417	0.335125
A_51_P368142	Ankrd11	AK032084	gb|Mus musculus adult male medulla oblongata cDNA, RIKEN full-length enriched library, clone:6330578C09 product:hypothetical Ankyrin repeat profile/Ankyrin-repeat/Ankyrin repeat region circular profile/Yeast DNA-binding domain containing protein, full ins	0	-0.280727	-0.456688	-0.0532125	-0.259508	-0.458894
A_51_P368171	LOC100504230	XR_105121	ref|PREDICTED: Mus musculus hypothetical LOC100504230 (LOC100504230), partial miscRNA [XR_105121]	0	0.122309	0.803754	0.126244	-0.146244	0.885674
A_51_P368313	Vip	NM_011702	ref|Mus musculus vasoactive intestinal polypeptide (Vip), mRNA [NM_011702]	0	-0.277563	-0.394278	-0.744048	0.92576	0.24215
A_51_P368483	1700123O20Rik	NM_021437	ref|Mus musculus RIKEN cDNA 1700123O20 gene (1700123O20Rik), mRNA [NM_021437]	0	0.255561	0.330538	-0.0694861	0.296165	0.283799
A_51_P368496	Tmem98	NM_029537	ref|Mus musculus transmembrane protein 98 (Tmem98), mRNA [NM_029537]	0	1.41261	1.0468	-0.142712	1.46104	1.01177
A_51_P368571	Dtd1	NM_025314	ref|Mus musculus D-tyrosyl-tRNA deacylase 1 homolog (S. cerevisiae) (Dtd1), nuclear gene encoding mitochondrial protein, mRNA [NM_025314]	0	-0.381153	-0.331037	-0.012026	-0.293813	-0.365211
A_51_P368580	Ablim1	BC032216	gb|Mus musculus actin-binding LIM protein 1, mRNA (cDNA clone IMAGE:5323557), complete cds. [BC032216]	0	-0.403127	-0.33591	0.221393	-0.298076	-0.681198
A_51_P368586	AH010064	AH010064	gb|Mus musculus actin-binding double zinc finger protein mRNA, partial cds. [AH010064]	0	-0.403362	-0.437278	0.29626	-0.328782	-0.310909
A_51_P368620	Adam3	X64227	gb|M.musculus Cyrn mRNA for cyritestin. [X64227]	0	-0.276135	0.225738	-0.542676	-0.341649	0.190628
A_51_P368757	Gabrb1	NM_008069	ref|Mus musculus gamma-aminobutyric acid (GABA) A receptor, subunit beta 1 (Gabrb1), mRNA [NM_008069]	0	0.0877832	0.558476	0.137389	0.258557	0.804842
A_51_P368804	Ankra2	NM_023472	ref|Mus musculus ankyrin repeat, family A (RFXANK-like), 2 (Ankra2), mRNA [NM_023472]	0	0.274282	0.24166	-0.00270681	0.226676	0.272639
A_51_P368894	Onecut1	NM_008262	ref|Mus musculus one cut domain, family member 1 (Onecut1), mRNA [NM_008262]	0	-0.244066	-0.00351727	0.119718	-0.394061	-0.0588556
A_51_P369200	Tpx2	NM_028109	ref|Mus musculus TPX2, microtubule-associated protein homolog (Xenopus laevis) (Tpx2), transcript variant 2, mRNA [NM_028109]	0	0.91725	0.367163	-0.142145	0.64598	0.646719
A_51_P369252	4632434I11Rik	NM_001080995	ref|Mus musculus RIKEN cDNA 4632434I11 gene (4632434I11Rik), mRNA [NM_001080995]	0	0.656005	0.904266	0.136636	0.728797	1.04689
A_51_P369550	Cd84	NM_013489	ref|Mus musculus CD84 antigen (Cd84), mRNA [NM_013489]	0	0.886378	1.8997	0.358223	0.536841	1.73012
A_51_P369690	Ubxn11	NM_026257	ref|Mus musculus UBX domain protein 11 (Ubxn11), transcript variant 1, mRNA [NM_026257]	0	0.0850859	0.254793	0.107512	0.648402	0.169739
A_51_P370008	Ceacam18	NM_028236	ref|Mus musculus carcinoembryonic antigen-related cell adhesion molecule 18 (Ceacam18), mRNA [NM_028236]	0	1.25933	1.36673	-0.313042	0.894462	1.46367
A_51_P370155	Astl	NM_172539	ref|Mus musculus astacin-like metalloendopeptidase (M12 family) (Astl), mRNA [NM_172539]	0	0.317836	0.108415	-0.428324	0.231176	0.65976
A_51_P370341	Zbtb48	NM_133879	ref|Mus musculus zinc finger and BTB domain containing 48 (Zbtb48), mRNA [NM_133879]	0	-0.354296	-0.34122	-0.0840579	-0.285419	-0.419835
A_51_P370350	Galnt2	NM_139272	ref|Mus musculus UDP-N-acetyl-alpha-D-galactosamine:polypeptide N-acetylgalactosaminyltransferase 2 (Galnt2), mRNA [NM_139272]	0	0.588655	0.69678	0.0270305	0.47617	0.753186
A_51_P370423	Clstn2	NM_022319	ref|Mus musculus calsyntenin 2 (Clstn2), mRNA [NM_022319]	0	-0.718616	-0.257353	0.0573644	-0.609793	-0.394729
A_51_P370458	Krtap17-1	NM_001099774	ref|Mus musculus keratin associated protein 17-1 (Krtap17-1), mRNA [NM_001099774]	0	0.538125	1.2252	0.280966	0.67897	1.75714
A_51_P370600	Fli1	NM_008026	ref|Mus musculus Friend leukemia integration 1 (Fli1), mRNA [NM_008026]	0	0.155377	0.301308	-0.142958	-0.0382868	0.313709
A_51_P370996	Ptprz1	AJ133130	gb|Mus musculus mRNA for DSD-1-proteoglycan. [AJ133130]	0	-0.155687	-0.56504	0.211135	-0.255716	-0.221969
A_51_P371091	Rcsd1	NM_178593	ref|Mus musculus RCSD domain containing 1 (Rcsd1), transcript variant 1, mRNA [NM_178593]	0	-0.6339	-0.106566	-0.00755064	-0.726911	-0.128362
A_51_P371190	Pttg1	NM_013917	ref|Mus musculus pituitary tumor-transforming gene 1 (Pttg1), transcript variant 2, mRNA [NM_013917]	0	-0.569825	-0.529238	-0.0799801	-0.493855	-0.613503
A_51_P371214	Slc6a19	NM_028878	ref|Mus musculus solute carrier family 6 (neurotransmitter transporter), member 19 (Slc6a19), mRNA [NM_028878]	0	1.33171	1.64064	0.0506911	1.45946	1.69509
A_51_P371311	Slc1a4	NM_018861	ref|Mus musculus solute carrier family 1 (glutamate/neutral amino acid transporter), member 4 (Slc1a4), mRNA [NM_018861]	0	0.831236	1.02261	0.135126	0.85566	0.938762
A_51_P371588	Olfr1121	NM_146348	ref|Mus musculus olfactory receptor 1121 (Olfr1121), mRNA [NM_146348]	0	0.120207	0.124349	0.337359	-0.236963	-0.0352586
A_51_P371710	Tlr7	NM_133211	ref|Mus musculus toll-like receptor 7 (Tlr7), mRNA [NM_133211]	0	0.632614	1.67147	0.0987629	0.152187	1.47281
A_51_P371856	E430025E21Rik	NM_153548	ref|Mus musculus RIKEN cDNA E430025E21 gene (E430025E21Rik), mRNA [NM_153548]	0	-0.31474	-0.338937	-0.0279572	-0.294896	-0.357493
A_51_P372141	Pnkd	NM_001039509	ref|Mus musculus paroxysmal nonkinesiogenic dyskinesia (Pnkd), nuclear gene encoding mitochondrial protein, transcript variant 3, mRNA [NM_001039509]	0	-0.784705	-0.555142	0.173049	-0.711056	-0.603329
A_51_P372186	Zfp467	NM_020589	ref|Mus musculus zinc finger protein 467 (Zfp467), transcript variant 1, mRNA [NM_020589]	0	-0.435084	-0.445942	-0.00811841	-0.562413	-0.587007
A_51_P372522	Fam189b	NM_001014995	ref|Mus musculus family with sequence similarity 189, member B (Fam189b), mRNA [NM_001014995]	0	-0.358794	-0.503293	0.0375461	-0.292952	-0.442608
A_51_P372550	Cgref1	NM_026770	ref|Mus musculus cell growth regulator with EF hand domain 1 (Cgref1), transcript variant 1, mRNA [NM_026770]	0	0.830232	0.676433	-0.077626	0.799216	0.764221
A_51_P372826	Smox	NM_145533	ref|Mus musculus spermine oxidase (Smox), transcript variant 2, mRNA [NM_145533]	0	0.470809	0.520267	-0.0101958	0.490273	0.486465
A_51_P372992	4632428N05Rik	NM_028732	ref|Mus musculus RIKEN cDNA 4632428N05 gene (4632428N05Rik), transcript variant 1, mRNA [NM_028732]	0	0.0943402	0.909561	-0.0925373	-0.326028	0.925257
A_51_P373004	4933400C05Rik	NM_177801	ref|Mus musculus RIKEN cDNA 4933400C05 gene (4933400C05Rik), mRNA [NM_177801]	0	-0.632794	-0.536191	-0.106093	-0.306187	-0.765876
A_51_P373043	Timm8a1	NM_013898	ref|Mus musculus translocase of inner mitochondrial membrane 8 homolog a1 (yeast) (Timm8a1), nuclear gene encoding mitochondrial protein, mRNA [NM_013898]	0	0.2546	0.439635	-0.125315	0.261167	0.472824
A_51_P373142	AI854703	NR_027236	ref|Mus musculus expressed sequence AI854703 (AI854703), non-coding RNA [NR_027236]	0	-0.827155	-0.60217	-0.0662968	-0.850223	-0.699732
A_51_P373187	Crls1	NM_001024385	ref|Mus musculus cardiolipin synthase 1 (Crls1), transcript variant 1, mRNA [NM_001024385]	0	0.280496	0.304117	0.0595508	0.405012	0.305737
A_51_P373461	Brcc3	NM_145956	ref|Mus musculus BRCA1/BRCA2-containing complex, subunit 3 (Brcc3), transcript variant 2, mRNA [NM_145956]	0	-0.333657	-0.34584	-0.0378983	-0.198854	-0.268059
A_51_P374034	Ccdc45	NM_177088	ref|Mus musculus coiled-coil domain containing 45 (Ccdc45), transcript variant 1, mRNA [NM_177088]	0	0.293647	0.181413	-0.0825998	0.343034	0.0319563
A_51_P374101	Pard6b	NM_021409	ref|Mus musculus par-6 (partitioning defective 6) homolog beta (C. elegans) (Pard6b), mRNA [NM_021409]	0	-0.440076	-0.0795126	-0.484124	-0.361992	0.0116832
A_51_P374203	Cxcl16	NM_023158	ref|Mus musculus chemokine (C-X-C motif) ligand 16 (Cxcl16), mRNA [NM_023158]	0	0.212381	1.23718	0.0407674	0.231144	0.940309
A_51_P374268	Psenen	NM_025498	ref|Mus musculus presenilin enhancer 2 homolog (C. elegans) (Psenen), mRNA [NM_025498]	0	0.350457	0.431195	-0.0527916	0.407467	0.417472
A_51_P374305	Rchy1	NM_026557	ref|Mus musculus ring finger and CHY zinc finger domain containing 1 (Rchy1), mRNA [NM_026557]	0	0.341568	0.445165	-0.00334566	0.353132	0.274505
A_51_P374726	Ptx3	NM_008987	ref|Mus musculus pentraxin related gene (Ptx3), mRNA [NM_008987]	0	1.39423	2.12938	0.523951	0.952561	2.0105
A_51_P374863	Cars	NM_013742	ref|Mus musculus cysteinyl-tRNA synthetase (Cars), transcript variant 1, mRNA [NM_013742]	0	0.549351	0.903143	-0.00789106	0.531304	0.898279
A_51_P374869	Abca7	NM_013850	ref|Mus musculus ATP-binding cassette, sub-family A (ABC1), member 7 (Abca7), mRNA [NM_013850]	0	-0.292992	-0.657236	0.0118812	-0.269386	-0.525424
A_51_P374900	P2ry13	NM_028808	ref|Mus musculus purinergic receptor P2Y, G-protein coupled 13 (P2ry13), mRNA [NM_028808]	0	0.190395	1.33112	-0.068293	-0.0679935	1.2394
A_51_P375227	Bcar1	NM_009954	ref|Mus musculus breast cancer anti-estrogen resistance 1 (Bcar1), transcript variant 2, mRNA [NM_009954]	0	0.451616	0.431538	0.0589093	0.476808	0.503094
A_51_P375285	AK083796	AK083796	gb|Mus musculus 12 days embryo spinal ganglion cDNA, RIKEN full-length enriched library, clone:D130011K02 product:weakly similar to ENVELOPE PROTEIN (FRAGMENT) [Friend spleen focus-forming virus], full insert sequence. [AK083796]	0	-0.502765	-0.508289	0.0599655	-0.595134	-0.321181
A_51_P375558	Myoc	NM_010865	ref|Mus musculus myocilin (Myoc), mRNA [NM_010865]	0	-0.304244	0.745517	0.418794	-0.636083	0.561903
A_51_P375667	Tcea2	NM_009326	ref|Mus musculus transcription elongation factor A (SII), 2 (Tcea2), mRNA [NM_009326]	0	-0.410845	-0.507199	0.238976	-0.242639	-0.381167
A_51_P376321	Xylt2	NM_145828	ref|Mus musculus xylosyltransferase II (Xylt2), mRNA [NM_145828]	0	-0.692666	-0.680946	0.0767902	-0.482179	-0.635918
A_51_P376337	Olfr643	NM_147077	ref|Mus musculus olfactory receptor 643 (Olfr643), mRNA [NM_147077]	0	-0.114781	-0.0500688	-0.778373	-0.593365	-0.0542265
A_51_P376407	D9Ertd402e	NM_001013405	ref|Mus musculus DNA segment, Chr 9, ERATO Doi 402, expressed (D9Ertd402e), mRNA [NM_001013405]	0	-0.293651	-0.351781	0.000912882	-0.157083	-0.39157
A_51_P376445	Rhox5	NM_008818	ref|Mus musculus reproductive homeobox 5 (Rhox5), mRNA [NM_008818]	0	0.672138	0.689027	0.125338	0.962601	0.946812
A_51_P376560	Abcg4	NM_138955	ref|Mus musculus ATP-binding cassette, sub-family G (WHITE), member 4 (Abcg4), mRNA [NM_138955]	0	-0.518989	-0.363091	0.0596898	-0.536707	-0.312525
A_51_P376656	Synpr	NM_028052	ref|Mus musculus synaptoporin (Synpr), transcript variant 1, mRNA [NM_028052]	0	-0.753969	-1.13036	-0.122149	-0.60875	-1.06303
A_51_P377179	1700018A14Rik	NM_001145259	ref|Mus musculus RIKEN cDNA 1700018A14 gene (1700018A14Rik), mRNA [NM_001145259]	0	-0.134372	-0.0863015	0.037469	-0.236419	-0.652855
A_51_P377237	Kras	NM_021284	ref|Mus musculus v-Ki-ras2 Kirsten rat sarcoma viral oncogene homolog (Kras), mRNA [NM_021284]	0	0.391698	-0.0166469	-0.0813613	0.381029	0.120714
A_51_P377376	Gnl3	NM_153547	ref|Mus musculus guanine nucleotide binding protein-like 3 (nucleolar) (Gnl3), transcript variant 1, mRNA [NM_153547]	0	0.358499	0.334392	0.0100578	0.3473	0.250425
A_51_P377377	ENSMUST00000101090	ENSMUST00000101090	ens|RIKEN cDNA 2310040G07 gene [Source:MGI Symbol;Acc:MGI:1917534] [ENSMUST00000101090]	0	-1.28657	-0.472726	0.114703	-1.05723	-0.238093
A_51_P377403	Mettl14	NM_201638	ref|Mus musculus methyltransferase like 14 (Mettl14), mRNA [NM_201638]	0	-0.166914	-0.314143	0.0422225	-0.0705471	-0.20559
A_51_P377452	Ncf4	NM_008677	ref|Mus musculus neutrophil cytosolic factor 4 (Ncf4), mRNA [NM_008677]	0	0.945006	1.24188	0.0223401	0.626738	1.27156
A_51_P377833	Cmtm7	NM_133978	ref|Mus musculus CKLF-like MARVEL transmembrane domain containing 7 (Cmtm7), transcript variant 1, mRNA [NM_133978]	0	0.259223	0.801628	-0.106098	0.29741	0.636813
A_51_P378158	Bbs1	NM_001033128	ref|Mus musculus Bardet-Biedl syndrome 1 (human) (Bbs1), mRNA [NM_001033128]	0	-0.427007	-0.603867	-0.0163547	-0.445625	-0.448768
A_51_P378227	Mpp7	NM_001081287	ref|Mus musculus membrane protein, palmitoylated 7 (MAGUK p55 subfamily member 7) (Mpp7), transcript variant 1, mRNA [NM_001081287]	0	0.287249	0.38875	0.0734166	0.204356	0.451027
A_51_P378298	Faim3	NM_026976	ref|Mus musculus Fas apoptotic inhibitory molecule 3 (Faim3), mRNA [NM_026976]	0	1.44849	1.91981	0.368269	1.21704	2.03084
A_51_P378622	0610012H03Rik	NM_028747	ref|Mus musculus RIKEN cDNA 0610012H03 gene (0610012H03Rik), transcript variant 1, mRNA [NM_028747]	0	-0.937345	-0.135391	0.5248	-1.18057	0.239916
A_51_P378777	Nat15	NM_029090	ref|Mus musculus N-acetyltransferase 15 (GCN5-related, putative) (Nat15), mRNA [NM_029090]	0	-0.54994	-0.339142	0.0902139	-0.433765	-0.221707
A_51_P378825	Actr8	NM_027493	ref|Mus musculus ARP8 actin-related protein 8 homolog (S. cerevisiae) (Actr8), mRNA [NM_027493]	0	-0.262433	-0.251983	0.0632689	-0.204457	-0.219387
A_51_P378932	Ccdc159	NM_025977	ref|Mus musculus coiled-coil domain containing 159 (Ccdc159), transcript variant 2, mRNA [NM_025977]	0	-0.484153	-0.565328	-0.0272385	-0.427259	-0.452645
A_51_P378960	2810474O19Rik	NM_026054	ref|Mus musculus RIKEN cDNA 2810474O19 gene (2810474O19Rik), mRNA [NM_026054]	0	0.349175	0.398346	0.0358171	0.21087	0.528248
A_51_P379373	Lactb2	NM_145381	ref|Mus musculus lactamase, beta 2 (Lactb2), mRNA [NM_145381]	0	0.438035	0.293335	0.163967	0.582178	0.461058
A_51_P379399	Entpd6	NM_172117	ref|Mus musculus ectonucleoside triphosphate diphosphohydrolase 6 (Entpd6), mRNA [NM_172117]	0	-0.283289	-0.161154	0.0786722	-0.442215	-0.253612
A_51_P379428	Syp	NM_009305	ref|Mus musculus synaptophysin (Syp), mRNA [NM_009305]	0	-0.279942	-0.288417	0.0650031	-0.225442	-0.298998
A_51_P379552	3110047P20Rik	NM_177006	ref|Mus musculus RIKEN cDNA 3110047P20 gene (3110047P20Rik), mRNA [NM_177006]	0	-1.10735	-1.13382	0.0395576	-1.07872	-1.04283
A_51_P379698	Fxyd7	NM_022007	ref|Mus musculus FXYD domain-containing ion transport regulator 7 (Fxyd7), mRNA [NM_022007]	0	-0.253226	-0.359449	0.00805239	-0.214268	-0.367283
A_51_P380178	Id3	NM_008321	ref|Mus musculus inhibitor of DNA binding 3 (Id3), mRNA [NM_008321]	0	-0.0590873	-0.340146	0.0496508	-0.0326766	-0.340797
A_51_P380432	Scx	NM_198885	ref|Mus musculus scleraxis (Scx), mRNA [NM_198885]	0	-1.17872	-1.16125	0.0463393	-1.08371	-0.960244
A_51_P380587	Cep72	NM_028959	ref|Mus musculus centrosomal protein 72 (Cep72), mRNA [NM_028959]	0	-0.00521738	-0.0205875	-0.184687	-0.654938	-0.0289086
A_51_P380750	Cbfa2t3	NM_009824	ref|Mus musculus core-binding factor, runt domain, alpha subunit 2, translocated to, 3 (human) (Cbfa2t3), transcript variant 1, mRNA [NM_009824]	0	-0.61879	-0.100874	-0.0617657	-0.824742	-0.368185
[truncated: 3,491 more rows]
